# Supplementary material for: Training needs assessment of health care professionals in a developing country: the example of Saint Lucia
Source: BMC Med Educ. 2016 Apr 16;16:112. doi: 10.1186/s12909-016-0638-9 (PMC4847227; doi:10.1186/s12909-016-0638-9)
Supplement: Additional file 2: — The dataset supporting the conclusions of this article. (XLS 441kb) [file 12909_2016_638_MOESM2_ESM.xls]

## Sheet: Needs assessment raw data
ID	Gender	Age	Job title	Number of years since qualified	Place of work	Previous work related training	Number of sessions	Education	Management	1.A	1.B	1.C	1.D	2.A	2.B	2.C	2.D	3.A	3.B	3.C	3.D	4.A	4.B	4.C	4.D	5.A	5.B	5.C	5.D	6.A	6.B	6.C	6.D	7.A	7.B	7.C	7.D	8.A	8.B	8.C	8.D	9.A	9.B	9.C	9.D	10.A	10.B	10.C	10.D
1	0	48	5	2	1	1	4	2	0	7	6	7	7	7	6	7	7	7	2	7	7	7	1	7	7	7	7	7	7	7	6	7	7	7	6	7	7	7	7	7	7	7	7	7	7	7	5	7	7
2	1	999	1	2	1	0	1	3	0	7	6	7	7	7	6	7	7	5	6	7	7	5	6	7	7	6	6	7	7	7	6	7	7	5	6	7	7	7	6	7	7	5	6	7	7	7	6	7	7
3	0	27	5	3	1	0	1	2	0	7	4	5	4	7	4	5	5	7	3	4	3	7	5	5	5	7	5	4	5	7	6	6	6	7	6	6	6	7	6	6	6	7	5	6	6	7	5	5	5
4	0	60	5	6	1	0	1	1	1	6	6	7	7	7	6	7	7	5	4	7	7	6	6	7	7	7	7	7	7	7	7	7	7	6	5	7	7	7	7	7	7	6	7	7	7	7	6	7	7
5	0	37	5	6	1	0	1	1	1	7	7	6	6	7	6	6	6	999	3	5	5	6	6	7	6	7	7	7	6	7	7	7	6	6	4	6	6	7	7	7	6	6	6	7	7	7	5	6	5
6	0	38	1	2	1	0	1	3	0	7	7	5	6	7	6	7	7	7	1	5	7	7	4	7	6	7	6	6	6	7	7	6	6	7	4	5	5	7	6	6	6	7	4	5	6	7	5	6	6
7	1	28	5	3	1	0	1	3	1	5	6	999	999	6	5	6	7	5	6	5	5	6	6	6	4	5	4	4	5	7	5	5	7	6	5	6	6	5	7	5	7	6	5	4	6	5	6	5	5
8	0	29	5	3	1	1	4	2	0	7	5	7	7	6	2	1	7	6	4	7	7	5	2	1	7	5	6	7	7	7	6	7	7	6	4	7	7	7	5	7	7	5	2	7	7	4	2	7	7
9	1	29	1	1	1	0	1	3	0	7	7	7	7	7	2	7	7	5	3	7	7	5	4	7	7	7	7	7	7	7	7	7	7	1	7	7	7	7	6	7	7	2	1	7	7	7	4	7	7
10	1	28	1	2	1	0	1	3	0	7	5	3	4	7	6	1	7	5	2	5	4	2	2	4	5	7	4	6	5	7	5	6	6	7	5	3	4	7	6	6	5	7	5	4	5	7	6	2	6
11	0	61	5	6	1	1	1	2	0	7	7	5	5	7	7	5	6	999	6	6	6	7	7	5	6	7	7	7	5	7	7	7	7	6	7	6	6	7	7	6	6	7	6	7	7	7	6	7	7
12	0	999	5	6	1	1	4	999	0	7	7	6	7	7	7	7	7	7	1	1	7	7	7	5	7	7	7	6	7	7	7	5	7	7	1	6	7	7	7	5	7	7	7	7	7	7	7	7	7
13	0	43	1	6	1	999	999	3	0	7	7	2	999	7	7	6	6	7	6	5	7	7	7	5	7	7	7	5	6	7	7	5	7	7	7	7	7	7	7	7	7	7	7	7	7	7	7	7	7
14	0	59	5	6	1	1	4	6	1	7	7	1	3	7	6	2	7	7	1	7	7	7	5	3	3	7	6	2	4	7	6	3	3	7	1	7	6	7	7	7	2	7	2	6	7	7	1	6	3
15	1	28	1	2	1	1	1	3	0	7	7	1	1	7	6	1	7	7	1	6	7	5	6	1	2	5	7	1	2	7	7	1	1	7	1	6	6	7	7	7	7	5	2	7	7	5	4	7	7
16	0	50	5	6	1	1	4	1	1	7	7	6	7	7	7	6	7	1	1	6	6	6	6	5	7	6	5	4	7	7	7	5	7	5	4	4	7	7	6	5	7	5	3	6	7	5	6	6	7
17	0	999	5	6	1	0	1	2	1	7	7	7	7	5	4	5	4	2	2	2	2	6	6	6	6	6	6	6	6	7	7	7	7	5	5	4	4	7	7	7	7	6	6	6	6	5	5	4	4
18	0	24	4	2	1	0	1	1	0	6	6	7	7	7	7	6	6	5	5	6	6	5	3	6	6	7	6	6	7	7	7	6	7	7	6	7	7	5	4	7	7	6	4	7	7	3	3	3	3
19	0	999	5	6	1	0	1	999	1	7	7	6	6	7	7	7	6	6	6	6	6	7	7	7	6	7	7	7	6	7	7	7	6	7	6	6	6	7	7	7	7	7	6	7	7	7	6	6	6
20	0	25	5	1	1	1	2	2	0	7	6	7	7	7	6	6	6	7	5	6	7	7	5	6	6	7	6	6	7	7	6	7	7	7	5	6	6	7	6	7	7	7	4	5	5	7	6	6	7
21	1	39	1	5	1	0	1	4	1	7	6	7	7	6	5	7	7	7	5	7	7	6	5	7	7	7	4	7	7	7	6	7	7	6	6	7	7	7	7	7	7	6	5	7	7	7	6	7	7
22	0	30	5	5	1	0	1	6	0	7	6	7	7	7	4	7	7	7	1	7	7	7	6	7	7	7	6	7	7	7	4	7	7	7	2	7	7	7	6	7	7	7	6	6	7	6	2	7	7
23	0	999	5	2	1	0	1	999	0	7	6	7	7	7	7	7	7	4	1	7	7	4	6	7	7	7	6	7	7	7	7	7	7	6	7	7	7	7	7	7	7	4	3	7	7	3	2	7	7
24	0	30+	5	4	1	1	4	2	0	7	7	7	7	7	1	7	7	7	3	7	7	7	5	7	7	7	7	7	7	7	7	7	7	7	4	7	7	7	6	7	7	7	5	7	7	7	5	7	7
25	0	25	5	2	1	1	4	3	999	7	7	7	7	7	7	7	7	7	4	7	7	7	7	7	7	7	7	7	7	7	7	7	7	7	7	7	7	7	7	7	7	7	7	7	7	7	7	7	7
26	0	48	5	6	1	1	4	1	1	7	6	6	6	7	6	7	6	7	5	6	6	7	6	7	6	7	6	6	6	7	5	6	7	7	6	5	6	6	6	6	6	4	6	7	7	7	5	7	6
27	1	45-55	5	6	1	1	4	1	1	7	4	5	5	7	1	1	1	7	1	7	7	7	5	7	7	7	5	7	999	7	6	7	6	7	7	6	6	7	5	7	5	7	5	7	6	7	3	6	6
28	0	63	5	6	1	1	4	1	1	7	7	7	7	7	6	6	7	7	3	3	4	5	6	6	6	7	7	7	1	7	7	2	2	6	5	5	3	7	7	1	1	4	5	6	6	7	6	6	6
29	0	31	5	3	1	1	3	2	1	7	6	7	7	7	5	7	5	7	1	7	6	7	6	7	5	6	6	5	5	7	6	6	6	6	1	7	7	7	6	7	7	6	4	6	6	7	4	7	7
30	1	40	1	4	1	1	4	3	1	7	7	7	6	7	6	5	5	7	2	6	6	7	7	7	7	7	6	7	6	7	6	6	7	5	6	6	7	7	6	6	7	7	6	7	7	7	7	7	7
31	0	28	5	2	1	0	1	2	0	7	5	3	5	7	6	7	6	7	3	5	6	7	3	5	7	7	7	5	7	7	6	4	7	7	4	4	7	7	5	5	5	7	5	5	7	7	4	6	7
32	0	26	5	2	1	1	4	2	0	7	7	1	7	7	7	7	7	7	1	7	7	7	7	1	7	7	7	7	7	7	7	7	7	7	7	7	7	7	7	7	7	7	7	7	7	7	7	7	7
33	0	36	5	5	1	1	4	3	0	7	6	3	7	7	6	7	7	7	2	7	7	7	6	7	7	7	7	1	1	7	6	7	7	7	5	7	7	7	7	7	7	7	6	7	7	7	5	7	7
34	0	28	5	1	1	1	3	2	0	6	6	7	7	7	6	6	6	5	6	7	7	7	6	7	7	7	6	7	7	7	6	3	6	7	5	7	7	7	6	7	5	7	4	7	7	7	3	3	5
35	0	27	5	4	1	1	4	2	1	7	7	7	6	7	6	5	4	7	1	6	6	7	3	7	7	7	6	7	6	7	6	6	7	7	6	6	7	7	6	6	7	7	5	6	7	7	7	7	7
36	0	30+	5	2	1	1	4	3	1	7	7	2	2	7	6	7	3	7	4	6	5	7	7	2	2	7	7	4	2	7	6	2	4	7	6	4	2	7	6	7	2	7	6	7	2	7	5	7	2
37	0	42	5	6	1	1	4	1	1	7	7	7	7	7	6	7	7	5	1	5	6	7	6	6	7	7	7	7	7	7	7	7	7	7	6	7	7	7	7	7	7	7	6	7	7	7	5	7	7
38	0	24	4	2	1	0	1	2	0	7	5	3	4	7	6	7	5	7	1	5	6	7	1	4	7	7	6	4	7	7	6	4	7	7	4	4	5	7	5	5	5	6	5	5	7	7	4	3	7
39	0	38	5	6	1	0	1	1	1	7	7	5	7	7	6	7	4	5	4	7	6	7	7	7	7	7	7	7	7	7	7	7	5	7	7	4	5	7	7	6	6	7	7	6	6	7	6	7	7
40	0	31	5	4	1	1	4	1	0	6	6	6	7	7	6	6	6	7	4	3	5	7	7	5	6	7	7	6	6	7	6	7	7	7	5	6	7	7	6	7	7	7	6	6	7	7	5	6	7
41	0	40-55	5	5	1	1	4	1	1	7	7	7	7	7	5	7	7	7	1	7	7	7	6	7	7	7	6	7	7	7	6	7	7	7	6	7	7	7	6	5	5	7	5	7	7	7	5	7	7
42	0	27	5	3	1	1	3	1	1	7	7	7	7	7	6	7	7	4	1	4	5	7	5	5	5	7	7	7	7	7	7	7	7	7	5	7	7	7	6	7	7	7	5	7	7	7	5	7	7
43	0	40-55	5	6	1	1	4	3	1	4	6	7	6	4	6	6	6	6	6	6	6	6	6	6	6	6	6	6	6	6	6	6	6	7	7	6	6	7	6	7	6	6	6	6	6	5	5	5	5
44	0	32	5	4	1	1	4	2	1	7	5	7	7	7	7	7	7	7	1	7	999	7	4	7	7	7	4	7	7	7	4	7	7	7	5	7	7	7	5	7	7	7	4	7	7	7	4	7	7
45	0	26	5	1	1	1	2	2	0	7	6	7	1	7	6	7	5	5	1	7	7	2	6	6	7	7	5	6	6	7	6	3	6	7	5	7	7	7	3	7	5	7	5	7	6	7	3	3	5
46	0	38	5	5	1	1	4	1	1	7	6	5	5	7	5	7	7	7	1	7	7	7	5	7	7	7	6	7	7	7	6	7	7	7	6	7	7	7	6	7	7	7	4	7	7	7	5	7	7
47	1	30	3	1	1	0	1	3	1	7	7	4	5	7	7	4	5	7	5	6	6	7	6	6	5	7	7	6	4	7	7	4	4	7	6	5	5	7	7	4	4	5	5	6	5	5	6	6	5
48	1	41	3	6	1	0	1	6	1	7	6	7	7	7	6	7	7	4	3	5	5	5	4	7	6	6	5	7	7	7	6	6	7	6	4	7	6	6	6	7	7	6	7	7	6	7	6	5	5
49	0	33	3	5	1	1	4	2	0	6	1	3	3	7	6	7	7	4	1		6	7	5	6	4	6	4	7	6	6	2	3	2	6	5	5	6	3	5	5	6	5	1	6	3	6	4	6	6
50	0	36	3	5	1	1	4	2	0	4	5	2	4	7	5	7	5	6	2	7	7	4	4	5	6	5	6	6	7	4	6	2	7	5	4	7	6	5	5	7	6	6	4	2	7	7	4	5	7
51	1	62	3	6	1	1	4	1	1	6	4	5	6	7	7	7	7	2	2	5	6	7	7	7	7	5	5	5	5	5	5	5	5	4	2	6	6	5	3	4	5	5	5	7	7	3	2	7	7
52	1	30	3	5	1	1	4	2	0	5	5	2	3	6	4	6	5	6	3	6	6	4	4	5	6	5	6	6	7	4	6	2	7	4	3	6	6	5	4	6	6	5	3	2	7	6	4	4	7
53	0	30	1	3	1	1	4	3	0	7	5	7	6	7	4	7	7	6	3	7	7	7	5	5	3	7	5	5	5	7	5	5	5	7	5	7	5	7	6	5	5	5	5	5	5	7	6	7	4
54	1	40	6	3	1	1	4	2	1	7	7	6	7	6	4	7	5	6	3	7	5	5	6	5	5	5	5	5	5	5	6	5	5	5	5	7	5	6	7	7	5	5	6	6	5	5	3	7	5
55	0	28	7	2	1	1	999	2	0	7	7	2	5	7	7	2	6	7	7	5	5	7	7	5	5	7	7	3	6	7	7	3	6	7	6	5	5	7	7	6	6	7	6	5	5	7	6	3	3
56	0	28	4	5	1	1	4	3	0	6	6	1	6	7	5	5	3	5	4	1	1	5	4	5	1	7	5	1	2	7	6	1	3	3	3	1	1	7	7	7	7	5	4	1	7	7	6	4	1
57	0	23	4	3	1	1	4	1	0	7	6	5	7	7	7	7	7	7	6	7	7	7	7	7	7	7	7	6	7	7	7	7	7	7	7	7	7	6	7	7	7	7	7	6	7	7	7	7	6
58	1	35	4	2	1	1	4	1	1	3	6	2	6	7	6	5	6	7	6	4	4	6	6	5	4	7	6	5	3	2	5	2	3	4	5	3	7	1	4	3	5	7	7	7	7	1	1	1	1
59	1	35	2	5	1	1	4	3	1	7	7	7	7	7	7	7	7	7	6	7	7	7	7	7	999	7	7	7	7	7	7	7	7	7	4	7	7	7	7	7	7	7	7	7	7	7	7	7	7
60	0	22	4	1	1	0	1	2	0	4	7	3	7	6	7	6	7	6	5	5	6	7	7	6	5	6	7	6	4	3	6	3	4	5	6	4	6	2	5	4	6	6	6	5	6	2	2	3	4
61	0	26	5	3	1	1	4	2	0	7	7	7	7	4	7	7	7	5	7	7	7	6	7	7	7	6	7	7	7	6	7	7	7	6	7	7	7	6	7	7	7	6	999	7	7	6	7	7	7
62	1	34	1	2	1	1	4	3	0	999	999	7	7	7	7	7	7	6	7	7	7	5	5	7	7	7	7	7	7	6	5	7	7	7	2	7	7	4	3	7	7	5	6	7	7	6	7	7	7
63	0	32	7	4	1	1	4	3	0	7	7	7	2	7	7	7	5	7	5	5	7	7	5	3	2	7	7	7	5	7	6	5	5	7	4	7	5	7	6	7	5	7	4	7	4	7	5	5	7
64	0	24	5	2	1	0	1	2	0	7	7	6	7	999	1	999	999	999	999	999	999	7	7	7	7	7	7	7	7	7	7	7	7	7	5	7	1	7	7	7	7	7	7	7	7	7	7	7	7
65	0	26	5	2	1	1	2	2	0	999	999	7	7	6	7	7	7	7	6	7	7	6	7	7	7	7	6	7	7	7	6	7	7	7	6	7	7	7	6	7	7	7	6	7	7	7	7	7	7
66	1	31	1	3	1	1	4	3	1	7	7	7	7	7	6	7	7	7	6	7	7	7	6	7	7	7	7	7	7	7	7	7	7	7	6	7	7	7	7	7	7	7	6	7	7	7	6	7	7
67	0	49	5	6	1	999	999	1	1	6	6	7	7	7	7	7	7	1	1	7	7	6	7	7	7	1	5	7	7	7	7	7	7	999	2	999	7	7	7	7	7	2	4	7	7	7	5	7	999
68	0	25-30	5	1	6	1	4	2	0	7	6	7	7	5	7	6	7	2	1	6	7	6	3	6	7	7	6	6	7	7	6	6	7	5	4	7	7	6	7	7	7	6	5	7	7	7	5	7	7
69	0	24	5	2	6	1	3	1	0	7	6	5	7	7	7	7	7	2	5	3	7	5	5	6	7	7	6	6	7	7	7	6	7	5	4	6	6	7	7	6	7	6	4	5	6	5	4	6	5
70	0	28	5	2	6	1	3	2	0	7	6	5	2	7	6	4	6	3	5	4	2	5	6	5	2	7	7	4	3	6	6	5	4	7	6	2	3	7	7	4	4	7	7	7	5	7	6	5	4
71	0	25	5	2	6	1	4	2	0	7	7	7	7	7	6	7	7	6	5	6	7	6	6	7	7	7	6	7	7	7	6	7	7	7	7	6	7	7	7	7	7	7	7	6	7	6	6	7	7
72	0	33	1	3	6	1	4	3	0	7	7	7	6	7	7	6	7	7	7	6	7	6	7	7	6	7	7	6	6	7	7	6	7	7	7	6	7	7	7	7	6	7	6	7	6	7	7	6	6
73	0	29	5	3	6	1	4	3	999	7	6	6	999	7	6	7	6	7	6	5	5	7	5	6	4	7	6	6	6	7	7	6	7	7	5	6	5	7	6	7	7	7	5	6	7	7	5	5	7
74	0	31	5	2	6	1	4	2	1	7	6	7	7	5	2	6	7	3	3	6	7	7	5	7	7	6	6	7	7	7	7	7	7	6	4	7	7	7	7	7	7	6	5	7	7	7	5	7	7
75	0	55	7	6	6	1	4	3	1	7	7	1	1	7	6	3	3	6	5	3	3	7	6	3	3	7	7	1	1	7	7	1	1	7	6	4	4	7	7	3	1	6	7	3	4	6	6	3	4
76	0	24	5	2	6	1	3	2	0	7	6	7	6	7	7	6	7	6	5	7	6	7	5	7	6	7	6	7	6	7	6	7	6	7	6	6	5	7	7	6	7	6	6	6	7	7	6	6	7
77	0	34	1	3	6	1	4	3	0	7	7	7	7	7	7	7	7	7	3	7	7	7	6	7	3	7	6	6	7	7	7	6	7	6	4	6	7	7	7	7	7	5	5	6	7	6	6	6	7
78	0	29	5	1	6	1	999	2	0	7	7	5	3	6	5	4	5	7	5	4	3	7	6	5	3	7	7	4	4	6	6	5	4	7	6	4	3	6	6	4	4	7	7	6	4	7	6	5	4
79	0	32	3	3	6	1	1	6	0	7	7	7	7	6	5	7	7	5	5	6	7	6	5	7	7	7	7	6	7	7	7	7	7	6	6	7	7	7	7	7	7	6	5	7	7	6	6	7	7
80	0	32	7	3	6	1	4	3	1	7	6	7	6	7	5	6	6	7	5	7	6	7	6	7	7	7	7	7	6	7	7	7	7	7	6	7	6	7	6	7	7	6	6	7	7	6	6	7	6
81	0	33	5	5	6	1	4	2	1	7	7	3	2	7	6	3	3	999	4	4	4	7	7	5	5	6	6	3	3	7	7	3	3	6	5	3	3	7	6	4	4	6	5	3	3	6	6	3	3
82	0	30	5	2	6	999	999	2	0	7	7	7	7	7	7	7	7	7	1	7	7	7	7	7	7	7	7	7	7	7	7	7	7	7	999	7	7	7	7	7	7	7	7	7	7	7	7	7	7
83	0	23	5	1	6	1	2	2	0	7	7	6	7	7	5	6	7	7	5	7	7	7	5	7	7	7	7	7	7	7	7	7	7	7	6	7	7	7	7	7	7	7	4	7	6	7	4	7	6
84	0	30	8	4	6	999	999	3	0	999	999	999	999	7	7	7	7	6	5	7	7	6	7	6	7	6	6	7	7	7	6	7	7	7	7	7	7	7	7	6	7	6	7	7	7	6	6	7	7
85	0	24	6	3	6	0	1	999	0	7	7	5	5	7	7	6	5	6	4	3	3	7	7	2	1	7	7	4	1	7	7	6	5	7	7	4	1	7	7	4	1	7	7	4	5	7	7	7	6
86	0	30+	5	1	6	1	4	2	0	7	6	7	7	6	6	6	6	5	5	5	6	6	7	6	7	7	7	7	6	7	7	7	6	7	7	7	7	7	7	7	7	4	4	5	6	6	6	7	6
87	0	25-30	5	3	6	0	1	2	0	7	7	7	7	7	7	7	7	1	1	1	2	6	6	5	6	6	7	5	6	7	6	6	7	3	3	4	6	7	6	5	7	4	4	4	5	6	6	999	7
88	0	30	6	5	6	1	999	2	0	7	7	6	7	7	6	6	6	4	5	7	6	5	6	7	6	7	7	5	7	7	7	6	7	7	6	7	6	7	7	6	6	7	5	7	5	7	6	7	7
89	0	40-50	5	5	6	0	1	2	0	7	6	4	7	7	2	6	7	4	5	3	7	6	6	2	7	1	4	5	7	2	2	2	7	5	6	4	7	6	5	6	7	2	6	2	7	4	2	3	7
90	1	30-40	1	3	6	1	4	3	0	7	5	7	3	7	7	7	7	1	1	1	1	6	6	5	5	7	7	6	7	7	5	5	7	5	3	4	7	7	6	5	7	5	4	4	7	7	7	6	7
91	1	35	1	3	6	1	3	3	0	7	6	5	3	6	6	5	3	6	6	5	3	6	6	5	3	7	6	5	5	7	6	6	6	7	6	5	6	7	6	5	6	6	6	5	6	6	6	5	6
92	0	23	5	1	6	1	4	2	0	7	5	7	6	5	4	5	7	4	4	4	6	4	4	4	6	6	6	7	6	7	6	5	6	6	5	5	7	7	6	5	6	6	6	5	6	7	5	5	6
93	1	72	1	6	6	1	999	3	0	7	7	1	1	7	6	1	1	na	na	na	na	7	7	1	1	5	6	1	1	7	7	1	1	7	5	1	1	7	7	3	1	5	5	1	3	7	7	1	1
94	0	25-30	5	2	6	1	4	2	0	7	6	6	7	7	5	7	7	5	2	7	7	6	4	7	7	7	6	7	7	7	6	7	7	3	5	7	7	7	6	7	7	6	3	7	7	7	4	7	7
95	0	50	4	6	6	1	4	4	1	1	1	7	1	7	7	1	7	7	1	7	1	7	7	1	1	7	1	7	7	7	7	1	1	7	7	7	1	7	1	1	1	7	7	7	7	7	1	1	1
96	0	28	5	1	6	0	1	2	0	7	6	7	7	7	7	7	7	1	1	1	7	6	5	1	7	7	7	6	7	7	6	7	7	6	3	5	7	7	5	6	7	5	3	1	7	6	7	5	7
97	0	999	2	5	6	1	4	3	1	7	7	7	7	7	1	7	7	7	1	7	7	7	7	7	7	7	7	1	5	7	7	7	1	7	1	7	6	7	7	7	7	7	6	7	4	7	4	7	1
98	1	35	1	4	6	0	1	3	0	7	7	1	1	7	4	7	7	4	1	7	7	2	1	7	3	6	7	1	2	7	7	1	1	4	7	7	7	7	7	2	2	4	5	3	3	7	6	2	3
99	0	35-40	5	6	2	1	4	3	1	6	7	6	6	7	7	6	6	4	4	6	6	6	6	6	6	6	6	7	7	6	6	7	7	6	6	7	7	7	6	7	7	7	6	7	7	7	5	6	6
100	0	40	4	4	2	1	4	3	1	7	6	7	7	7	NA	7	7	7	3	7	7	7		7	7	7	7	7	7	7	7	7	7	7	6	7	7	7	NA	7	7	5	6	7	7	7	6	7	7
101	0	25-30	2	6	2	0	1	2	1	6	5	5	5	5	6	3	4	4	6	4	6	4	5	3	6	5	5	3	6	6	6	3	5	5	6	5	4	4	6	4	4	5	5	4	7	5	7	5	6
102	0	40-55	5	6	2	0	4	2	0	7	6	5	7	7	7	6	7	1	1	1	1	6	6	5	7	6	6	4	7	7	7	5	7	5	4	4	7	7	6	5	7	5	4	4	7	7	6	5	7
103	0	30	5	4	7	1	4	1	0	7	6	7	7	7	7	7	7	7	7	7	7	7	6	7	7	7	7	7	7	7	7	7	7	3	4	7	7	7	7	7	7	4	3	7	7	7	7	7	7
104	0	36	2	5	7	1	4	3	1	7	5	7	2	7	1	7	7	7	1	7	7	7	7	7	7	7	6	7	7	7	6	7	7	7	7	7	7	7	6	7	7	7	7	7	7	7	2	7	1
105	0	35	5	5	7	1	4	3	1	7	7	7	7	7	7	7	7	7	1	7	7	7	7	7	7	6	7	7	7	7	7	7	7	7	5	7	7	7	7	7	7	6	4	7	7	6	5	7	7
106	0	61	5	6	9	1	4	999	1	7	7	7	7	7	5	7	7	7	1	7	7	7	7	7	7	7	7	7	7	7	7	7	7	7	5	7	7	7	7	7	7	7	5	7	7	7	4	7	7
107	0	999	4	5	10	0	1	3	1	7	6	1	7	7	7	1	7	5	2	1	7	7	7	7	7	6	6	7	7	7	6	6	7	5	4	4	7	7	7	7	7	5	5	6	7	6	6	5	7
108	0	999	4	2	10	1	4	3	0	7	5	6	7	7	7	7	7	4	1	3	4	7	7	7	7	7	7	6	6	7	5	5	5	6	6	5	3	6	6	7	5	5	5	5	5	6	6	6	7
109	1	44	2	6	3	1	4	3	0	7	7	7	7	7	7	7	7	1	1	3	7	6	1	7	7	7	7	7	7	7	7	7	7	1	1	3	7	7	7	7	7	6	6	7	7	6	7	7	7
110	0	34	1	4	8	1	4	3	0	7	6	7	5	4	6	7	5	4	6	7	5	7	7	5	5	4	7	5	5	7	5	5	5	4	7	5	7	7	5	7	7	4	5	7	7	7	5	7	7
111	0	40+	5	6	3	0	1	3	1	7	7	7	7	7	7	7	7	5	1	7	7	6	6	7	7	6	7	7	7	7	7	7	7	5	999	7	7	7	7	7	7	5	4	7	7	4	7	7	7
112	0	999	2	3	10	0	1	2	0	7	6	7	7	7	7	7	7	6	3	6	7	7	7	7	7	7	7	6	7	7	5	7	7	6	4	5	7	7	5	7	7	6	4	4	7	7	6	5	7
113	0	999	5	1	999	1	999	2	0	7	5	7	7	7	6	7	7	7	6	7	7	7	5	7	7	7	5	7	7	7	6	7	7	7	4	7	7	7	6	7	7	7	5	7	7	7	6	7	7
114	0	999	5	6	8	1	4	999	0	7	7	7	7	7	7	7	7	7	3	7	1	7	7	6	6	7	7	6	6	7	7	6	6	7		7	4	7	7	6	7	7	7	7	5	7	6	7	7
115	0	29	5	3	8	1	4	2	0	7	7	7	7	7	7	7	7	7	3	7	1	7	7	6	6	7	7	6	6	7	7	6	6	7	7	7	4	7	7	6	7	7	7	7	5	7	6	7	7
116	0	41	4	3	9	1	4	3	1	7	7	7	7	7	7	7	7	7	5	7	7	6	6	999	7	7	7	7	7	7	6	7	7	6	5	7	7	7	5	7	7	7	6	7	7	7	2	7	7
117	0	999	2	6	5	1	4	1	0	7	7	7	7	7	7	7	7	7	7	7	7	7	7	7	7	7	7	7	7	7	7	7	7	7	7	7	7	7	7	77	7	7	7	7	7	7	7	7	7
118	1	41	1	4	10	1	4	3	0	7	5	5	7	7	5	6	7	2	2	3	7	5	3	5	7	6	3	1	1	7	7	5	7	2	1	3	7	7	7	4	7	5	4	4	7	5	4	4	7
119	0	34	5	5	10	1	3	4	1	7	6	5	7	7	1	6	6	6	5	6	3	5	4	6	5	7	5	6	5	7	6	4	3	5	4	5	4	3	5	4	6	4	7	5	4	1	3	4	2
120	0	999	5	2	10	1	4	2	0	7	7	7	7	7	7	7	7	999	999	999	999	7	999	999	999	999	7	7	7	7	7	7	7	7	7	999	999	999	7	7	7	7	7	3	7	5	7	4	6
121	0	999	5	5	10	1	4	4	1	7	7	6	7	7	7	NA	5	7	7	999	999	7	7	7	7	5	5	5	5	7	7	6	7	999	999	999	999	7	7	6	7	7	7	7	7	7	7	6	7
122	0	28	5	3	10	1	4	3	1	7	7	7	7	7	6	7	7	7	7	7	7	7	6	7	7	7	7	7	7	7	7	7	7	7	7	6	7	7	7	7	7	7	6	7	7	7	5	7	7
123	0	44	1	6	10	1	999	4	0	7	7	1	999	7	7	1	999	4	999	1	999	7	7	1	999	7	7	6	999	7	7	1	999	7	6	6	999	7	7	1	999	6	6	6	999	7	5	7	999
124	1	28	5	1	10	0	1	2	0	7	6	7	7	7	5	7	7	5	2	5	5	7	3	6	7	5	5	6	5	7	6	6	6	4	4	5	4	7	5	6	6	4	3	4	6	5	3	5	6
125	0	37	8	2	1	1	4	3	1	7	6	3	4	6	5	6	7	7	6	7	7	7	6	7	6	7	5	6	6	6	6	5	5	6	5	6	7	7	6	7	7	6	6	7	7	7	5	6	6
126	1	999	8	5	1	0	1	999	0	1	1	1	1	7	5	7	7	2	1	3	3	6	6	7	2	7	7	1	1	1	6	1	1	4	2	3	3	1	1	1	1	2	4	3	3	1	1	1	1
127	0	34	1	1	1	1	3	3	0	6	2	2	2	6	7	2	2	4	5	3	3	7	7	1	1	7	7	1	2	6	2	1	2	6	5	3	2	6	1	1	1	1	6	1	3	6	1	1	1
128	2	46	4	3	1	1	4	4	1	2	6	2	1	7	6	2	1	5	4	3	3	7	7	1	1	7	7	1	1	2	6	1	1	5	6	3	2	1	6	1	1	6	6	1	3	1	1	1	1
129	0	999	5	3	1	0	1	2	0	5	5	3	7	6	NA	1	6	5	6	4	7	7	6	5	7	7	5	6	6	5	6	3	6	7	5	5	7	6	6	3	7	5	5	2	6	7	6	3	6
130	1	32	1	2	4	1	4	4	0	7	6	7	7	7	6	7	7	7	6	7	7	6	5	7	7	7	6	7	7	7	6	7	7	5	4	7	7	7	6	7	7	6	6	7	7	7	5	7	7
131	0	35	5	2	4	0	1	2	0	7	5	1	7	7	6	7	7	7	2	5	6	7	7	7	7	6	6	5	7	7	5	7	7	7	6	7	7	7	7	7	7	7	5	7	7	7	4	7	7
132	1	49	2	6	4	1	4	1	1	7	6	7	7	7	6	7	7	7	5	7	7	7	6	7	7	7	6	7	7	7	6	7	7	6	6	7	7	7	6	7	7	7	6	7	7	7	7	7	7
133	0	41	4	3	6	1	2	1	1	7	7	5	7	7	7	7	999	4	6	7	999	6	6	7	999	7	7	6	999	7	7	7	999	6	6	7	999	999	999	999	999	5	6	6	999	999	999	999	999
134	0	48	4	6	6	1	4	1	1	7	6	7	7	7	6	7	7	4	4	7	7	7	7	7	7	7	7	7	7	7	7	7	7	6	6	6	7	7	7	7	7	7	7	7	7	999	999	999	999
135	1	40	4	6	6	1	4	999	1	4	6	999	999	7	6	999	999	7	5	999	999	7	6	999	999	7	6	999	999	1	6	999	999	4	5	999	999	1	999	999	999	5	6	999	999	999	999	999	999
136	1	49	4	6	6	1	4	4	1	2	5	7	7	7	6	7	7	7	6	7	7	7	6	7	7	7	6	7	7	3	4	7	7	1	1	7	7	1	1	7	7	7	6	7	7	1	1	7	7
137	0	29	5	3	1	1	3	2	1	7	6	7	7	7	6	7	7	7	1	7	7	7	5	7	7	7	7	7	7	7	6	7	7	7	6	7	7	7	6	7	7	7	6	7	7	7	6	7	7
138	0	30	5	3	1	1	4	2	1	7	6	7	7	7	7	7	7	6	5	7	7	6	5	7	7	7	5	7	6	2	7	7	7	5	6	6	6	7	7	6	7	6	5	7	6	7	6	7	6
139	0	26	5	2	1	1	4	1	0	7	6	7	7	7	6	7	7	5	4	7	7	6	5	7	7	7	5	7	7	7	6	7	7	5	5	7	7	7	6	7	7	5	5	7	7	6	5	7	7
140	0	28	5	2	1	1	3	2	0	7	7	7	7	7	6	7	7	6	5	7	7	6	6	7	7	7	5	7	7	7	6	7	7	6	4	7	7	7	6	7	7	6	4	7	7	6	6	7	7
141	1	49	1	5	1	0	1	4	1	7	7	7	7	7	7	7	7	6	5	7	7	6	6	7	7	7	5	7	7	7	7	7	7	6	6	7	7	7	7	7	7	7	5	7	7	7	6	7	7
142	0	33	5	2	1	1	2	2	1	7	6	7	7	7	6	7	7	7	2	7	7	7	5	7	7	7	6	7	7	7	6	7	7	7	6	7	7	7	6	7	7	7	6	7	7	7	5	7	7
[truncated: 85 more columns]

## Sheet: Code set
Gender	1: Male	0: Female
Age
Job title	1: Physicain	2: Pharmacist	3: Lab Tech	4: Administration	5: Nurse	6:Radiology Technician	7: Physiotherapist	8: Other
Number of years since qualified	1: <1 year	2: 1-3 years	3: 4-6 years	4: 7-9 years	5: 10-15 years	6: >15 years
Place of work	1: Victoria Hospital	2: Gros Islet Poly Clinic	3: Babonneau Health Center	4: Dennery Hospital	5: Anse la Raye health center	6: St.Jude Hospital	7: Castries Health Center	8: Soufriere Hospital	9: Senior citizens home	10: St.Lucia mental wellness center
Previous work related training	1: Yes	0: No
Number of sessions	1: None	2: 1	3: 2	4: >2
Educational level	1: Diploma	2: Associate's degree	3: Bachelor's degree	4: Master's degree	5: PhD	6: Other post-graduate certificate
Management	1: Yes	0: No
1.A	1-7
1.B	1-7
1.C	1-7
1.D	1-7
2.A	1-7
2.B	1-7
2.C	1-7
2.D	1-7
3.A	1-7
3.B	1-7
3.C	1-7
3.D	1-7
4.A	1-7
4.B	1-7
4.C	1-7
4.D	1-7
5.A	1-7
5.B	1-7
5.C	1-7
5.D	1-7
6.A	1-7
6.B	1-7
6.C	1-7
6.D	1-7
7.A	1-7
7.B	1-7
7.C	1-7
7.D	1-7
8.A	1-7
8.B	1-7
8.C	1-7
8.D	1-7
9.A	1-7
9.B	1-7
9.C	1-7
9.D	1-7
10.A	1-7
10.B	1-7
10.C	1-7
10.D	1-7
11.A	1-7
11.B	1-7
11.C	1-7
11.D	1-7
12.A	1-7
12.B	1-7
12.C	1- 7
12.D	1-7
13.A	1-7
13.B	1-7
13.C	1-7
13.D	1-7
14.A	1-7
14.B	1-7
14.C	1-7
14.D	1-7
15.A	1-7
15.B	1-7
15.C	1-7
15.D	1-7
16.A	1-7
16.B	1-7
16.C	1-7
16.D	1-7
17.A	1-7
17.B	1-7
17.C	1-7
17.D	1-7
18.A	1-7
18.B	1-7
18.C	1-7
18.D	1-7
19.A	1-7
19.B	1-7
19.C	1-7
19.D	1-7
20.A	1-7
20.B	1-7
20.C	1-7
20.D	1-7
21.A	1-7
21.B	1-7
21.C	1-7
21.D	1-7
22.A	1-7
22.B	1-7
22.C	1-7
22.D	1-7
23.A	1-7
23.B	1-7
23.C	1-7
23.D	1-7
24.A	1-7
24.B	1-7
24.C	1-7
24.D	1 -7
25.A	1-7
25.B	1-7
25.C	1-7
25.D	1-7
26.A	1-7
26.B	1-7
26.C	1-7
26.D	1-7
26.A	1-7
26.B	1-7
26.C	1-7
26.D	1-7
27.A	1-7
27.B	1-7
27.C	1-7
27.D	1-7
28.A	1-7
28.B	1-7
28.C	1-7
28.D	1-7
29.A	1-7
29.B	1-7
29.C	1-7
29.D	1-7
30.A	1-7
30.B	1-7
30.C	1-7
30.D	1-7
Missing data	999
Not Applicable	888
Questionnaires 123 and 135 were discarded due to valuable information missing.

## Sheet: Needs corrected
ID	Gender	Age	Job_title	No_yrs_quali	Place_wrk	Prev_wrk_training	No_sessions	Education	Management	1.A	1.B	1.C	1.D	2.A	2.B	2.C	2.D	3.A	3.B	3.C	3.D	4.A	4.B	4.C	4.D	5.A	5.B	5.C	5.D	6.A	6.B	6.C	6.D	7.A	7.B	7.C	7.D	8.A	8.B	8.C	8.D	9.A	9.B	9.C	9.D	10.A	10.B	10.C	10.D
1	0	48	5	2	1	1	4	2	0	7	6	7	7	7	6	7	7	7	2	7	7	7	1	7	7	7	7	7	7	7	6	7	7	7	6	7	7	7	7	7	7	7	7	7	7	7	5	7	7
2	1	999	1	2	1	0	1	3	0	7	6	7	7	7	6	7	7	5	6	7	7	5	6	7	7	6	6	7	7	7	6	7	7	5	6	7	7	7	6	7	7	5	6	7	7	7	6	7	7
3	0	27	5	3	1	0	1	2	0	7	4	5	4	7	4	5	5	7	3	4	3	7	5	5	5	7	5	4	5	7	6	6	6	7	6	6	6	7	6	6	6	7	5	6	6	7	5	5	5
4	0	60	5	6	1	0	1	1	1	6	6	7	7	7	6	7	7	5	4	7	7	6	6	7	7	7	7	7	7	7	7	7	7	6	5	7	7	7	7	7	7	6	7	7	7	7	6	7	7
5	0	37	5	6	1	0	1	1	1	7	7	6	6	7	6	6	6	999	3	5	5	6	6	7	6	7	7	7	6	7	7	7	6	6	4	6	6	7	7	7	6	6	6	7	7	7	5	6	5
6	0	38	1	2	1	0	1	3	0	7	7	5	6	7	6	7	7	7	1	5	7	7	4	7	6	7	6	6	6	7	7	6	6	7	4	5	5	7	6	6	6	7	4	5	6	7	5	6	6
7	1	28	5	3	1	0	1	3	1	5	6	999	999	6	5	6	7	5	6	5	5	6	6	6	4	5	4	4	5	7	5	5	7	6	5	6	6	5	7	5	7	6	5	4	6	5	6	5	5
8	0	29	5	3	1	1	4	2	0	7	5	7	7	6	2	1	7	6	4	7	7	5	2	1	7	5	6	7	7	7	6	7	7	6	4	7	7	7	5	7	7	5	2	7	7	4	2	7	7
9	1	29	1	1	1	0	1	3	0	7	7	7	7	7	2	7	7	5	3	7	7	5	4	7	7	7	7	7	7	7	7	7	7	1	7	7	7	7	6	7	7	2	1	7	7	7	4	7	7
10	1	28	1	2	1	0	1	3	0	7	5	3	4	7	6	1	7	5	2	5	4	2	2	4	5	7	4	6	5	7	5	6	6	7	5	3	4	7	6	6	5	7	5	4	5	7	6	2	6
11	0	61	5	6	1	1	1	2	0	7	7	5	5	7	7	5	6	999	6	6	6	7	7	5	6	7	7	7	5	7	7	7	7	6	7	6	6	7	7	6	6	7	6	7	7	7	6	7	7
12	0	999	5	6	1	1	4	999	0	7	7	6	7	7	7	7	7	7	1	1	7	7	7	5	7	7	7	6	7	7	7	5	7	7	1	6	7	7	7	5	7	7	7	7	7	7	7	7	7
13	0	43	1	6	1	999	999	3	0	7	7	2	999	7	7	6	6	7	6	5	7	7	7	5	7	7	7	5	6	7	7	5	7	7	7	7	7	7	7	7	7	7	7	7	7	7	7	7	7
14	0	59	5	6	1	1	4	6	1	7	7	1	3	7	6	2	7	7	1	7	7	7	5	3	3	7	6	2	4	7	6	3	3	7	1	7	6	7	7	7	2	7	2	6	7	7	1	6	3
15	1	28	1	2	1	1	1	3	0	7	7	1	1	7	6	1	7	7	1	6	7	5	6	1	2	5	7	1	2	7	7	1	1	7	1	6	6	7	7	7	7	5	2	7	7	5	4	7	7
16	0	50	5	6	1	1	4	1	1	7	7	6	7	7	7	6	7	1	1	6	6	6	6	5	7	6	5	4	7	7	7	5	7	5	4	4	7	7	6	5	7	5	3	6	7	5	6	6	7
17	0	999	5	6	1	0	1	2	1	7	7	7	7	5	4	5	4	2	2	2	2	6	6	6	6	6	6	6	6	7	7	7	7	5	5	4	4	7	7	7	7	6	6	6	6	5	5	4	4
18	0	24	4	2	1	0	1	1	0	6	6	7	7	7	7	6	6	5	5	6	6	5	3	6	6	7	6	6	7	7	7	6	7	7	6	7	7	5	4	7	7	6	4	7	7	3	3	3	3
19	0	999	5	6	1	0	1	999	1	7	7	6	6	7	7	7	6	6	6	6	6	7	7	7	6	7	7	7	6	7	7	7	6	7	6	6	6	7	7	7	7	7	6	7	7	7	6	6	6
20	0	25	5	1	1	1	2	2	0	7	6	7	7	7	6	6	6	7	5	6	7	7	5	6	6	7	6	6	7	7	6	7	7	7	5	6	6	7	6	7	7	7	4	5	5	7	6	6	7
21	1	39	1	5	1	0	1	4	1	7	6	7	7	6	5	7	7	7	5	7	7	6	5	7	7	7	4	7	7	7	6	7	7	6	6	7	7	7	7	7	7	6	5	7	7	7	6	7	7
22	0	30	5	5	1	0	1	6	0	7	6	7	7	7	4	7	7	7	1	7	7	7	6	7	7	7	6	7	7	7	4	7	7	7	2	7	7	7	6	7	7	7	6	6	7	6	2	7	7
23	0	999	5	2	1	0	1	999	0	7	6	7	7	7	7	7	7	4	1	7	7	4	6	7	7	7	6	7	7	7	7	7	7	6	7	7	7	7	7	7	7	4	3	7	7	3	2	7	7
24	0	35	5	4	1	1	4	2	0	7	7	7	7	7	1	7	7	7	3	7	7	7	5	7	7	7	7	7	7	7	7	7	7	7	4	7	7	7	6	7	7	7	5	7	7	7	5	7	7
25	0	25	5	2	1	1	4	3	999	7	7	7	7	7	7	7	7	7	4	7	7	7	7	7	7	7	7	7	7	7	7	7	7	7	7	7	7	7	7	7	7	7	7	7	7	7	7	7	7
26	0	48	5	6	1	1	4	1	1	7	6	6	6	7	6	7	6	7	5	6	6	7	6	7	6	7	6	6	6	7	5	6	7	7	6	5	6	6	6	6	6	4	6	7	7	7	5	7	6
27	1	50	5	6	1	1	4	1	1	7	4	5	5	7	1	1	1	7	1	7	7	7	5	7	7	7	5	7	999	7	6	7	6	7	7	6	6	7	5	7	5	7	5	7	6	7	3	6	6
28	0	63	5	6	1	1	4	1	1	7	7	7	7	7	6	6	7	7	3	3	4	5	6	6	6	7	7	7	1	7	7	2	2	6	5	5	3	7	7	1	1	4	5	6	6	7	6	6	6
29	0	31	5	3	1	1	3	2	1	7	6	7	7	7	5	7	5	7	1	7	6	7	6	7	5	6	6	5	5	7	6	6	6	6	1	7	7	7	6	7	7	6	4	6	6	7	4	7	7
30	1	40	1	4	1	1	4	3	1	7	7	7	6	7	6	5	5	7	2	6	6	7	7	7	7	7	6	7	6	7	6	6	7	5	6	6	7	7	6	6	7	7	6	7	7	7	7	7	7
31	0	28	5	2	1	0	1	2	0	7	5	3	5	7	6	7	6	7	3	5	6	7	3	5	7	7	7	5	7	7	6	4	7	7	4	4	7	7	5	5	5	7	5	5	7	7	4	6	7
32	0	26	5	2	1	1	4	2	0	7	7	1	7	7	7	7	7	7	1	7	7	7	7	1	7	7	7	7	7	7	7	7	7	7	7	7	7	7	7	7	7	7	7	7	7	7	7	7	7
33	0	36	5	5	1	1	4	3	0	7	6	3	7	7	6	7	7	7	2	7	7	7	6	7	7	7	7	1	1	7	6	7	7	7	5	7	7	7	7	7	7	7	6	7	7	7	5	7	7
34	0	28	5	1	1	1	3	2	0	6	6	7	7	7	6	6	6	5	6	7	7	7	6	7	7	7	6	7	7	7	6	3	6	7	5	7	7	7	6	7	5	7	4	7	7	7	3	3	5
35	0	27	5	4	1	1	4	2	1	7	7	7	6	7	6	5	4	7	1	6	6	7	3	7	7	7	6	7	6	7	6	6	7	7	6	6	7	7	6	6	7	7	5	6	7	7	7	7	7
36	0	35	5	2	1	1	4	3	1	7	7	2	2	7	6	7	3	7	4	6	5	7	7	2	2	7	7	4	2	7	6	2	4	7	6	4	2	7	6	7	2	7	6	7	2	7	5	7	2
37	0	42	5	6	1	1	4	1	1	7	7	7	7	7	6	7	7	5	1	5	6	7	6	6	7	7	7	7	7	7	7	7	7	7	6	7	7	7	7	7	7	7	6	7	7	7	5	7	7
38	0	24	4	2	1	0	1	2	0	7	5	3	4	7	6	7	5	7	1	5	6	7	1	4	7	7	6	4	7	7	6	4	7	7	4	4	5	7	5	5	5	6	5	5	7	7	4	3	7
39	0	38	5	6	1	0	1	1	1	7	7	5	7	7	6	7	4	5	4	7	6	7	7	7	7	7	7	7	7	7	7	7	5	7	7	4	5	7	7	6	6	7	7	6	6	7	6	7	7
40	0	31	5	4	1	1	4	1	0	6	6	6	7	7	6	6	6	7	4	3	5	7	7	5	6	7	7	6	6	7	6	7	7	7	5	6	7	7	6	7	7	7	6	6	7	7	5	6	7
41	0	48	5	5	1	1	4	1	1	7	7	7	7	7	5	7	7	7	1	7	7	7	6	7	7	7	6	7	7	7	6	7	7	7	6	7	7	7	6	5	5	7	5	7	7	7	5	7	7
42	0	27	5	3	1	1	3	1	1	7	7	7	7	7	6	7	7	4	1	4	5	7	5	5	5	7	7	7	7	7	7	7	7	7	5	7	7	7	6	7	7	7	5	7	7	7	5	7	7
43	0	48	5	6	1	1	4	3	1	4	6	7	6	4	6	6	6	6	6	6	6	6	6	6	6	6	6	6	6	6	6	6	6	7	7	6	6	7	6	7	6	6	6	6	6	5	5	5	5
44	0	32	5	4	1	1	4	2	1	7	5	7	7	7	7	7	7	7	1	7	999	7	4	7	7	7	4	7	7	7	4	7	7	7	5	7	7	7	5	7	7	7	4	7	7	7	4	7	7
45	0	26	5	1	1	1	2	2	0	7	6	7	1	7	6	7	5	5	1	7	7	2	6	6	7	7	5	6	6	7	6	3	6	7	5	7	7	7	3	7	5	7	5	7	6	7	3	3	5
46	0	38	5	5	1	1	4	1	1	7	6	5	5	7	5	7	7	7	1	7	7	7	5	7	7	7	6	7	7	7	6	7	7	7	6	7	7	7	6	7	7	7	4	7	7	7	5	7	7
47	1	30	3	1	1	0	1	3	1	7	7	4	5	7	7	4	5	7	5	6	6	7	6	6	5	7	7	6	4	7	7	4	4	7	6	5	5	7	7	4	4	5	5	6	5	5	6	6	5
48	1	41	3	6	1	0	1	6	1	7	6	7	7	7	6	7	7	4	3	5	5	5	4	7	6	6	5	7	7	7	6	6	7	6	4	7	6	6	6	7	7	6	7	7	6	7	6	5	5
49	0	33	3	5	1	1	4	2	0	6	1	3	3	7	6	7	7	4	1		6	7	5	6	4	6	4	7	6	6	2	3	2	6	5	5	6	3	5	5	6	5	1	6	3	6	4	6	6
50	0	36	3	5	1	1	4	2	0	4	5	2	4	7	5	7	5	6	2	7	7	4	4	5	6	5	6	6	7	4	6	2	7	5	4	7	6	5	5	7	6	6	4	2	7	7	4	5	7
51	1	62	3	6	1	1	4	1	1	6	4	5	6	7	7	7	7	2	2	5	6	7	7	7	7	5	5	5	5	5	5	5	5	4	2	6	6	5	3	4	5	5	5	7	7	3	2	7	7
52	1	30	3	5	1	1	4	2	0	5	5	2	3	6	4	6	5	6	3	6	6	4	4	5	6	5	6	6	7	4	6	2	7	4	3	6	6	5	4	6	6	5	3	2	7	6	4	4	7
53	0	30	1	3	1	1	4	3	0	7	5	7	6	7	4	7	7	6	3	7	7	7	5	5	3	7	5	5	5	7	5	5	5	7	5	7	5	7	6	5	5	5	5	5	5	7	6	7	4
54	1	40	6	3	1	1	4	2	1	7	7	6	7	6	4	7	5	6	3	7	5	5	6	5	5	5	5	5	5	5	6	5	5	5	5	7	5	6	7	7	5	5	6	6	5	5	3	7	5
55	0	28	7	2	1	1	999	2	0	7	7	2	5	7	7	2	6	7	7	5	5	7	7	5	5	7	7	3	6	7	7	3	6	7	6	5	5	7	7	6	6	7	6	5	5	7	6	3	3
56	0	28	4	5	1	1	4	3	0	6	6	1	6	7	5	5	3	5	4	1	1	5	4	5	1	7	5	1	2	7	6	1	3	3	3	1	1	7	7	7	7	5	4	1	7	7	6	4	1
57	0	23	4	3	1	1	4	1	0	7	6	5	7	7	7	7	7	7	6	7	7	7	7	7	7	7	7	6	7	7	7	7	7	7	7	7	7	6	7	7	7	7	7	6	7	7	7	7	6
58	1	35	4	2	1	1	4	1	1	3	6	2	6	7	6	5	6	7	6	4	4	6	6	5	4	7	6	5	3	2	5	2	3	4	5	3	7	1	4	3	5	7	7	7	7	1	1	1	1
59	1	35	2	5	1	1	4	3	1	7	7	7	7	7	7	7	7	7	6	7	7	7	7	7	999	7	7	7	7	7	7	7	7	7	4	7	7	7	7	7	7	7	7	7	7	7	7	7	7
60	0	22	4	1	1	0	1	2	0	4	7	3	7	6	7	6	7	6	5	5	6	7	7	6	5	6	7	6	4	3	6	3	4	5	6	4	6	2	5	4	6	6	6	5	6	2	2	3	4
61	0	26	5	3	1	1	4	2	0	7	7	7	7	4	7	7	7	5	7	7	7	6	7	7	7	6	7	7	7	6	7	7	7	6	7	7	7	6	7	7	7	6	999	7	7	6	7	7	7
62	1	34	1	2	1	1	4	3	0	999	999	7	7	7	7	7	7	6	7	7	7	5	5	7	7	7	7	7	7	6	5	7	7	7	2	7	7	4	3	7	7	5	6	7	7	6	7	7	7
63	0	32	7	4	1	1	4	3	0	7	7	7	2	7	7	7	5	7	5	5	7	7	5	3	2	7	7	7	5	7	6	5	5	7	4	7	5	7	6	7	5	7	4	7	4	7	5	5	7
64	0	24	5	2	1	0	1	2	0	7	7	6	7	999	1	999	999	999	999	999	999	7	7	7	7	7	7	7	7	7	7	7	7	7	5	7	1	7	7	7	7	7	7	7	7	7	7	7	7
65	0	26	5	2	1	1	2	2	0	999	999	7	7	6	7	7	7	7	6	7	7	6	7	7	7	7	6	7	7	7	6	7	7	7	6	7	7	7	6	7	7	7	6	7	7	7	7	7	7
66	1	31	1	3	1	1	4	3	1	7	7	7	7	7	6	7	7	7	6	7	7	7	6	7	7	7	7	7	7	7	7	7	7	7	6	7	7	7	7	7	7	7	6	7	7	7	6	7	7
67	0	49	5	6	1	999	999	1	1	6	6	7	7	7	7	7	7	1	1	7	7	6	7	7	7	1	5	7	7	7	7	7	7	999	2	999	7	7	7	7	7	2	4	7	7	7	5	7	999
68	0	28	5	1	6	1	4	2	0	7	6	7	7	5	7	6	7	2	1	6	7	6	3	6	7	7	6	6	7	7	6	6	7	5	4	7	7	6	7	7	7	6	5	7	7	7	5	7	7
69	0	24	5	2	6	1	3	1	0	7	6	5	7	7	7	7	7	2	5	3	7	5	5	6	7	7	6	6	7	7	7	6	7	5	4	6	6	7	7	6	7	6	4	5	6	5	4	6	5
70	0	28	5	2	6	1	3	2	0	7	6	5	2	7	6	4	6	3	5	4	2	5	6	5	2	7	7	4	3	6	6	5	4	7	6	2	3	7	7	4	4	7	7	7	5	7	6	5	4
71	0	25	5	2	6	1	4	2	0	7	7	7	7	7	6	7	7	6	5	6	7	6	6	7	7	7	6	7	7	7	6	7	7	7	7	6	7	7	7	7	7	7	7	6	7	6	6	7	7
72	0	33	1	3	6	1	4	3	0	7	7	7	6	7	7	6	7	7	7	6	7	6	7	7	6	7	7	6	6	7	7	6	7	7	7	6	7	7	7	7	6	7	6	7	6	7	7	6	6
73	0	29	5	3	6	1	4	3	999	7	6	6	999	7	6	7	6	7	6	5	5	7	5	6	4	7	6	6	6	7	7	6	7	7	5	6	5	7	6	7	7	7	5	6	7	7	5	5	7
74	0	31	5	2	6	1	4	2	1	7	6	7	7	5	2	6	7	3	3	6	7	7	5	7	7	6	6	7	7	7	7	7	7	6	4	7	7	7	7	7	7	6	5	7	7	7	5	7	7
75	0	55	7	6	6	1	4	3	1	7	7	1	1	7	6	3	3	6	5	3	3	7	6	3	3	7	7	1	1	7	7	1	1	7	6	4	4	7	7	3	1	6	7	3	4	6	6	3	4
76	0	24	5	2	6	1	3	2	0	7	6	7	6	7	7	6	7	6	5	7	6	7	5	7	6	7	6	7	6	7	6	7	6	7	6	6	5	7	7	6	7	6	6	6	7	7	6	6	7
77	0	34	1	3	6	1	4	3	0	7	7	7	7	7	7	7	7	7	3	7	7	7	6	7	3	7	6	6	7	7	7	6	7	6	4	6	7	7	7	7	7	5	5	6	7	6	6	6	7
78	0	29	5	1	6	1	999	2	0	7	7	5	3	6	5	4	5	7	5	4	3	7	6	5	3	7	7	4	4	6	6	5	4	7	6	4	3	6	6	4	4	7	7	6	4	7	6	5	4
79	0	32	3	3	6	1	1	6	0	7	7	7	7	6	5	7	7	5	5	6	7	6	5	7	7	7	7	6	7	7	7	7	7	6	6	7	7	7	7	7	7	6	5	7	7	6	6	7	7
80	0	32	7	3	6	1	4	3	1	7	6	7	6	7	5	6	6	7	5	7	6	7	6	7	7	7	7	7	6	7	7	7	7	7	6	7	6	7	6	7	7	6	6	7	7	6	6	7	6
81	0	33	5	5	6	1	4	2	1	7	7	3	2	7	6	3	3	999	4	4	4	7	7	5	5	6	6	3	3	7	7	3	3	6	5	3	3	7	6	4	4	6	5	3	3	6	6	3	3
82	0	30	5	2	6	999	999	2	0	7	7	7	7	7	7	7	7	7	1	7	7	7	7	7	7	7	7	7	7	7	7	7	7	7	999	7	7	7	7	7	7	7	7	7	7	7	7	7	7
83	0	23	5	1	6	1	2	2	0	7	7	6	7	7	5	6	7	7	5	7	7	7	5	7	7	7	7	7	7	7	7	7	7	7	6	7	7	7	7	7	7	7	4	7	6	7	4	7	6
84	0	30	8	4	6	999	999	3	0	999	999	999	999	7	7	7	7	6	5	7	7	6	7	6	7	6	6	7	7	7	6	7	7	7	7	7	7	7	7	6	7	6	7	7	7	6	6	7	7
85	0	24	6	3	6	0	1	999	0	7	7	5	5	7	7	6	5	6	4	3	3	7	7	2	1	7	7	4	1	7	7	6	5	7	7	4	1	7	7	4	1	7	7	4	5	7	7	7	6
86	0	35	5	1	6	1	4	2	0	7	6	7	7	6	6	6	6	5	5	5	6	6	7	6	7	7	7	7	6	7	7	7	6	7	7	7	7	7	7	7	7	4	4	5	6	6	6	7	6
87	0	28	5	3	6	0	1	2	0	7	7	7	7	7	7	7	7	1	1	1	2	6	6	5	6	6	7	5	6	7	6	6	7	3	3	4	6	7	6	5	7	4	4	4	5	6	6	999	7
88	0	30	6	5	6	1	999	2	0	7	7	6	7	7	6	6	6	4	5	7	6	5	6	7	6	7	7	5	7	7	7	6	7	7	6	7	6	7	7	6	6	7	5	7	5	7	6	7	7
89	0	45	5	5	6	0	1	2	0	7	6	4	7	7	2	6	7	4	5	3	7	6	6	2	7	1	4	5	7	2	2	2	7	5	6	4	7	6	5	6	7	2	6	2	7	4	2	3	7
90	1	35	1	3	6	1	4	3	0	7	5	7	3	7	7	7	7	1	1	1	1	6	6	5	5	7	7	6	7	7	5	5	7	5	3	4	7	7	6	5	7	5	4	4	7	7	7	6	7
91	1	35	1	3	6	1	3	3	0	7	6	5	3	6	6	5	3	6	6	5	3	6	6	5	3	7	6	5	5	7	6	6	6	7	6	5	6	7	6	5	6	6	6	5	6	6	6	5	6
92	0	23	5	1	6	1	4	2	0	7	5	7	6	5	4	5	7	4	4	4	6	4	4	4	6	6	6	7	6	7	6	5	6	6	5	5	7	7	6	5	6	6	6	5	6	7	5	5	6
93	1	72	1	6	6	1	999	3	0	7	7	1	1	7	6	1	1	888	88	888	888	7	7	1	1	5	6	1	1	7	7	1	1	7	5	1	1	7	7	3	1	5	5	1	3	7	7	1	1
94	0	28	5	2	6	1	4	2	0	7	6	6	7	7	5	7	7	5	2	7	7	6	4	7	7	7	6	7	7	7	6	7	7	3	5	7	7	7	6	7	7	6	3	7	7	7	4	7	7
95	0	50	4	6	6	1	4	4	1	1	1	7	1	7	7	1	7	7	1	7	1	7	7	1	1	7	1	7	7	7	7	1	1	7	7	7	1	7	1	1	1	7	7	7	7	7	1	1	1
96	0	28	5	1	6	0	1	2	0	7	6	7	7	7	7	7	7	1	1	1	7	6	5	1	7	7	7	6	7	7	6	7	7	6	3	5	7	7	5	6	7	5	3	1	7	6	7	5	7
97	0	999	2	5	6	1	4	3	1	7	7	7	7	7	1	7	7	7	1	7	7	7	7	7	7	7	7	1	5	7	7	7	1	7	1	7	6	7	7	7	7	7	6	7	4	7	4	7	1
98	1	35	1	4	6	0	1	3	0	7	7	1	1	7	4	7	7	4	1	7	7	2	1	7	3	6	7	1	2	7	7	1	1	4	7	7	7	7	7	2	2	4	5	3	3	7	6	2	3
99	0	38	5	6	2	1	4	3	1	6	7	6	6	7	7	6	6	4	4	6	6	6	6	6	6	6	6	7	7	6	6	7	7	6	6	7	7	7	6	7	7	7	6	7	7	7	5	6	6
100	0	40	4	4	2	1	4	3	1	7	6	7	7	7	888	7	7	7	3	7	7	7		7	7	7	7	7	7	7	7	7	7	7	6	7	7	7	888	7	7	5	6	7	7	7	6	7	7
101	0	28	2	6	2	0	1	2	1	6	5	5	5	5	6	3	4	4	6	4	6	4	5	3	6	5	5	3	6	6	6	3	5	5	6	5	4	4	6	4	4	5	5	4	7	5	7	5	6
102	0	48	5	6	2	0	4	2	0	7	6	5	7	7	7	6	7	1	1	1	1	6	6	5	7	6	6	4	7	7	7	5	7	5	4	4	7	7	6	5	7	5	4	4	7	7	6	5	7
103	0	30	5	4	7	1	4	1	0	7	6	7	7	7	7	7	7	7	7	7	7	7	6	7	7	7	7	7	7	7	7	7	7	3	4	7	7	7	7	7	7	4	3	7	7	7	7	7	7
104	0	36	2	5	7	1	4	3	1	7	5	7	2	7	1	7	7	7	1	7	7	7	7	7	7	7	6	7	7	7	6	7	7	7	7	7	7	7	6	7	7	7	7	7	7	7	2	7	1
105	0	35	5	5	7	1	4	3	1	7	7	7	7	7	7	7	7	7	1	7	7	7	7	7	7	6	7	7	7	7	7	7	7	7	5	7	7	7	7	7	7	6	4	7	7	6	5	7	7
106	0	61	5	6	9	1	4	999	1	7	7	7	7	7	5	7	7	7	1	7	7	7	7	7	7	7	7	7	7	7	7	7	7	7	5	7	7	7	7	7	7	7	5	7	7	7	4	7	7
107	0	999	4	5	10	0	1	3	1	7	6	1	7	7	7	1	7	5	2	1	7	7	7	7	7	6	6	7	7	7	6	6	7	5	4	4	7	7	7	7	7	5	5	6	7	6	6	5	7
108	0	999	4	2	10	1	4	3	0	7	5	6	7	7	7	7	7	4	1	3	4	7	7	7	7	7	7	6	6	7	5	5	5	6	6	5	3	6	6	7	5	5	5	5	5	6	6	6	7
109	1	44	2	6	3	1	4	3	0	7	7	7	7	7	7	7	7	1	1	3	7	6	1	7	7	7	7	7	7	7	7	7	7	1	1	3	7	7	7	7	7	6	6	7	7	6	7	7	7
110	0	34	1	4	8	1	4	3	0	7	6	7	5	4	6	7	5	4	6	7	5	7	7	5	5	4	7	5	5	7	5	5	5	4	7	5	7	7	5	7	7	4	5	7	7	7	5	7	7
111	0	45	5	6	3	0	1	3	1	7	7	7	7	7	7	7	7	5	1	7	7	6	6	7	7	6	7	7	7	7	7	7	7	5	999	7	7	7	7	7	7	5	4	7	7	4	7	7	7
112	0	999	2	3	10	0	1	2	0	7	6	7	7	7	7	7	7	6	3	6	7	7	7	7	7	7	7	6	7	7	5	7	7	6	4	5	7	7	5	7	7	6	4	4	7	7	6	5	7
113	0	999	5	1	999	1	999	2	0	7	5	7	7	7	6	7	7	7	6	7	7	7	5	7	7	7	5	7	7	7	6	7	7	7	4	7	7	7	6	7	7	7	5	7	7	7	6	7	7
114	0	999	5	6	8	1	4	999	0	7	7	7	7	7	7	7	7	7	3	7	1	7	7	6	6	7	7	6	6	7	7	6	6	7		7	4	7	7	6	7	7	7	7	5	7	6	7	7
115	0	29	5	3	8	1	4	2	0	7	7	7	7	7	7	7	7	7	3	7	1	7	7	6	6	7	7	6	6	7	7	6	6	7	7	7	4	7	7	6	7	7	7	7	5	7	6	7	7
116	0	41	4	3	9	1	4	3	1	7	7	7	7	7	7	7	7	7	5	7	7	6	6	999	7	7	7	7	7	7	6	7	7	6	5	7	7	7	5	7	7	7	6	7	7	7	2	7	7
117	0	999	2	6	5	1	4	1	0	7	7	7	7	7	7	7	7	7	7	7	7	7	7	7	7	7	7	7	7	7	7	7	7	7	7	7	7	7	7	77	7	7	7	7	7	7	7	7	7
118	1	41	1	4	10	1	4	3	0	7	5	5	7	7	5	6	7	2	2	3	7	5	3	5	7	6	3	1	1	7	7	5	7	2	1	3	7	7	7	4	7	5	4	4	7	5	4	4	7
119	0	34	5	5	10	1	3	4	1	7	6	5	7	7	1	6	6	6	5	6	3	5	4	6	5	7	5	6	5	7	6	4	3	5	4	5	4	3	5	4	6	4	7	5	4	1	3	4	2
120	0	999	5	2	10	1	4	2	0	7	7	7	7	7	7	7	7	999	999	999	999	7	999	999	999	999	7	7	7	7	7	7	7	7	7	999	999	999	7	7	7	7	7	3	7	5	7	4	6
121	0	999	5	5	10	1	4	4	1	7	7	6	7	7	7	888	5	7	7	999	999	7	7	7	7	5	5	5	5	7	7	6	7	999	999	999	999	7	7	6	7	7	7	7	7	7	7	6	7
122	0	28	5	3	10	1	4	3	1	7	7	7	7	7	6	7	7	7	7	7	7	7	6	7	7	7	7	7	7	7	7	7	7	7	7	6	7	7	7	7	7	7	6	7	7	7	5	7	7
124	1	28	5	1	10	0	1	2	0	7	6	7	7	7	5	7	7	5	2	5	5	7	3	6	7	5	5	6	5	7	6	6	6	4	4	5	4	7	5	6	6	4	3	4	6	5	3	5	6
125	0	37	8	2	1	1	4	3	1	7	6	3	4	6	5	6	7	7	6	7	7	7	6	7	6	7	5	6	6	6	6	5	5	6	5	6	7	7	6	7	7	6	6	7	7	7	5	6	6
126	1	999	8	5	1	0	1	999	0	1	1	1	1	7	5	7	7	2	1	3	3	6	6	7	2	7	7	1	1	1	6	1	1	4	2	3	3	1	1	1	1	2	4	3	3	1	1	1	1
127	0	34	1	1	1	1	3	3	0	6	2	2	2	6	7	2	2	4	5	3	3	7	7	1	1	7	7	1	2	6	2	1	2	6	5	3	2	6	1	1	1	1	6	1	3	6	1	1	1
128	2	46	4	3	1	1	4	4	1	2	6	2	1	7	6	2	1	5	4	3	3	7	7	1	1	7	7	1	1	2	6	1	1	5	6	3	2	1	6	1	1	6	6	1	3	1	1	1	1
129	0	999	5	3	1	0	1	2	0	5	5	3	7	6	888	1	6	5	6	4	7	7	6	5	7	7	5	6	6	5	6	3	6	7	5	5	7	6	6	3	7	5	5	2	6	7	6	3	6
130	1	32	1	2	4	1	4	4	0	7	6	7	7	7	6	7	7	7	6	7	7	6	5	7	7	7	6	7	7	7	6	7	7	5	4	7	7	7	6	7	7	6	6	7	7	7	5	7	7
131	0	35	5	2	4	0	1	2	0	7	5	1	7	7	6	7	7	7	2	5	6	7	7	7	7	6	6	5	7	7	5	7	7	7	6	7	7	7	7	7	7	7	5	7	7	7	4	7	7
132	1	49	2	6	4	1	4	1	1	7	6	7	7	7	6	7	7	7	5	7	7	7	6	7	7	7	6	7	7	7	6	7	7	6	6	7	7	7	6	7	7	7	6	7	7	7	7	7	7
134	0	48	4	6	6	1	4	1	1	7	6	7	7	7	6	7	7	4	4	7	7	7	7	7	7	7	7	7	7	7	7	7	7	6	6	6	7	7	7	7	7	7	7	7	7	888	888	888	888
136	1	49	4	6	6	1	4	4	1	2	5	7	7	7	6	7	7	7	6	7	7	7	6	7	7	7	6	7	7	3	4	7	7	1	1	7	7	1	1	7	7	7	6	7	7	1	1	7	7
137	0	29	5	3	1	1	3	2	1	7	6	7	7	7	6	7	7	7	1	7	7	7	5	7	7	7	7	7	7	7	6	7	7	7	6	7	7	7	6	7	7	7	6	7	7	7	6	7	7
138	0	30	5	3	1	1	4	2	1	7	6	7	7	7	7	7	7	6	5	7	7	6	5	7	7	7	5	7	6	2	7	7	7	5	6	6	6	7	7	6	7	6	5	7	6	7	6	7	6
139	0	26	5	2	1	1	4	1	0	7	6	7	7	7	6	7	7	5	4	7	7	6	5	7	7	7	5	7	7	7	6	7	7	5	5	7	7	7	6	7	7	5	5	7	7	6	5	7	7
140	0	28	5	2	1	1	3	2	0	7	7	7	7	7	6	7	7	6	5	7	7	6	6	7	7	7	5	7	7	7	6	7	7	6	4	7	7	7	6	7	7	6	4	7	7	6	6	7	7
141	1	49	1	5	1	0	1	4	1	7	7	7	7	7	7	7	7	6	5	7	7	6	6	7	7	7	5	7	7	7	7	7	7	6	6	7	7	7	7	7	7	7	5	7	7	7	6	7	7
142	0	33	5	2	1	1	2	2	1	7	6	7	7	7	6	7	7	7	2	7	7	7	5	7	7	7	6	7	7	7	6	7	7	7	6	7	7	7	6	7	7	7	6	7	7	7	5	7	7
[truncated: 85 more columns]

## Sheet: Average question
7	7	7	7	7	7	7	7	7	4	7	7	7	7	7	7	7	7	7	7	7	7	7	7	7	7	7	7	7	7	7	7	7	7	7	7	7	7	7	7	7	7	7	7	7	7	7	7	7	5
7	6	6		7	6	7	6	7	6	5	5	7	5	6	4	7	6	6	6	7	7	6	7	7	5	6	5	7	6	7	7	7	5	6	7	7	5	5	7	7	5	6	6	7	7	7	7	7	5
7	7	2		7	7	6	6	7	6	5	7	7	7	5	7	7	7	5	6	7	7	5	7	7	7	7	7	7	7	7	7	7	7	7	7	7	7	7	7	7	7	7	6	7	7	5	6	7	5
7	7	7	7	7	7	7	7	7	1	7	7	7	7	7	7	7	7	7	7	7	7	7	7			7	7	7	7	7	7	7	7	7	7	7	7	7	7	7	7	7	7	7	7	7	7	7	7
				7	7	7	7	6	5	7	7	6	7	6	7	6	6	7	7	7	6	7	7	7	7	7	7	7	7	6	7	6	7	7	7	6	6	7	7	6	5	7	7	7	6	7	7	7	6
7	7	7	7	7	2	7	7	5	3	7	7	5	4	7	7	7	7	7	7	7	7	7	7	1	7	7	7	7	6	7	7	2	1	7	7	7	4	7	7	5	5	7	7	7	7	7	7	7	3
4	7	3	7	6	7	6	7	6	5	5	6	7	7	6	5	6	7	6	4	3	6	3	4	5	6	4	6	2	5	4	6	6	6	5	6	2	2	3	4	6	6	4	6	2	2	4	7	6	5
7	7	5	6	7	6	7	7	7	1	5	7	7	4	7	6	7	6	6	6	7	7	6	6	7	4	5	5	7	6	6	6	7	4	5	6	7	5	6	6	7	3	7	6	7	5	7	6	7	4
7	6	7	7	7	6	7	7	5	6	7	7	5	6	7	7	6	6	7	7	7	6	7	7	5	6	7	7	7	6	7	7	5	6	7	7	7	6	7	7	6	6	7	7	7	6	7	7	6	5
7	5	3	4	7	6	1	7	5	2	5	4	2	2	4	5	7	4	6	5	7	5	6	6	7	5	3	4	7	6	6	5	7	5	4	5	7	6	2	6	4	4	5	4	7	6	6	6	5	1
6	6	7	7	7	7	6	6	5	5	6	6	5	3	6	6	7	6	6	7	7	7	6	7	7	6	7	7	5	4	7	7	6	4	7	7	3	3	3	3	6	5	5	6	6	6	7	7	5	5
7	5	3	4	7	6	7	5	7	1	5	6	7	1	4	7	7	6	4	7	7	6	4	7	7	4	4	5	7	5	5	5	6	5	5	7	7	4	3	7	7	6	3	7	7	5	3	7	6	5
7	6	7	7	7	7	7	7	4	1	7	7	4	6	7	7	7	6	7	7	7	7	7	7	6	7	7	7	7	7	7	7	4	3	7	7	3	2	7	7	7	7	7	7	7	7	7	7	1	1
7	7	6	7		1							7	7	7	7	7	7	7	7	7	7	7	7	7	5	7	1	7	7	7	7	7	7	7	7	7	7	7	7	7	7	7	1	7	7	7	7	7	3
7	5	3	5	7	6	7	6	7	3	5	6	7	3	5	7	7	7	5	7	7	6	4	7	7	4	4	7	7	5	5	5	7	5	5	7	7	4	6	7	7	6	3	7	7	5	4	6	7	5
5	5	3	7			1	6	5	6	4	7	7	6	5	7	7	5	6	6	5	6	3	6	7	5	5	7	6	6	3	7	5	5	2	6	7	6	3	6	7	4	2	7	7	2	1	7	6	4
7	4	5	4	7	4	5	5	7	3	4	3	7	5	5	5	7	5	4	5	7	6	6	6	7	6	6	6	7	6	6	6	7	5	6	6	7	5	5	5	7	6	6	6	7	6	5	5	7	6
7	6	7	7	7	4	7	7	7	1	7	7	7	6	7	7	7	6	7	7	7	4	7	7	7	2	7	7	7	6	7	7	7	6	6	7	6	2	7	7	6	1	7	7	7	1	7	7	4	2
1	1	1	1	7	5	7	7	2	1	3	3	6	6	7	2	7	7	1	1	1	6	1	1	4	2	3	3	1	1	1	1	2	4	3	3	1	1	1	1	3	5	4	4	1	1	1	1	7	2
7	6	5	7	7	7	6	7	1	1	1	1	6	6	5	7	6	6	4	7	7	7	5	7	5	4	4	7	7	6	5	7	5	4	4	7	7	6	5	7	6	6	4	7	7	7	5	7	3	2
7	5	1	7	7	6	7	7	7	2	5	6	7	7	7	7	6	6	5	7	7	5	7	7	7	6	7	7	7	7	7	7	7	5	7	7	7	4	7	7	7	7	7	7	7	6	7	7	7	5
7	6	7	7	7	7	7	7	1	1	1	7	6	5	1	7	7	7	6	7	7	6	7	7	6	3	5	7	7	5	6	7	5	3	1	7	6	7	5	7	6	5	4	7	7	7	5	7	4	5
7	7	7	7	7	7	7	7	1	1	1	2	6	6	5	6	6	7	5	6	7	6	6	7	3	3	4	6	7	6	5	7	4	4	4	5	6	6		7	5	4	5	5	7	7	6	7	4	4
7	7	5	5	7	7	6	5	6	4	3	3	7	7	2	1	7	7	4	1	7	7	6	5	7	7	4	1	7	7	4	1	7	7	4	5	7	7	7	6	7	7	5	3	7	7	6	3	6	5
7	7	1	1	7	4	7	7	4	1	7	7	2	1	7	3	6	7	1	2	7	7	1	1	4	7	7	7	7	7	2	2	4	5	3	3	7	6	2	3	6	5	3	3	7	7	1	1	7	7
7	6	4	7	7	2	6	7	4	5	3	7	6	6	2	7	1	4	5	7	2	2	2	7	5	6	4	7	6	5	6	7	2	6	2	7	4	2	3	7	1	1	3	7	2	4	4	7	5	3
7	6	7	7	7	5	7	7	5	2	5	5	7	3	6	7	5	5	6	5	7	6	6	6	4	4	5	4	7	5	6	6	4	3	4	6	5	3	5	6	5	2	5	6	7	4	6	7	4	2
7	6	7	7	7	7	7	7	6	3	6	7	7	7	7	7	7	7	6	7	7	5	7	7	6	4	5	7	7	5	7	7	6	4	4	7	7	6	5	7	7	6	5	7	7	7	7	7	5	5
7	5	7	7	7	6	7	7	7	6	7	7	7	5	7	7	7	5	7	7	7	6	7	7	7	4	7	7	7	6	7	7	7	5	7	7	7	6	7	7	7	5	7	7	7	6	7	7	7	5
6	2	2	2	6	7	2	2	4	5	3	3	7	7	1	1	7	7	1	2	6	2	1	2	6	5	3	2	6	1	1	1	1	6	1	3	6	1	1	1	6	7	2	2	4	2	2	3	6	6
7	6	7	7	7	6	6	6	7	5	6	7	7	5	6	6	7	6	6	7	7	6	7	7	7	5	6	6	7	6	7	7	7	4	5	5	7	6	6	7	7	5	6	6	7	6	6	7	6	5
7	6	7	1	7	6	7	5	5	1	7	7	2	6	6	7	7	5	6	6	7	6	3	6	7	5	7	7	7	3	7	5	7	5	7	6	7	3	3	5	7	1	7	2	7	4	5	3	3	2
6	6	7	7	7	6	6	6	5	6	7	7	7	6	7	7	7	6	7	7	7	6	3	6	7	5	7	7	7	6	7	5	7	4	7	7	7	3	3	5	7	4	7	4	7	4	5	3	7	2
7	7	1	1	7	6	1	7	7	1	6	7	5	6	1	2	5	7	1	2	7	7	1	1	7	1	6	6	7	7	7	7	5	2	7	7	5	4	7	7	5	1	6	7	5	7	5	5	4	1
		7	7	7	7	7	7	6	7	7	7	5	5	7	7	7	7	7	7	6	5	7	7	7	2	7	7	4	3	7	7	5	6	7	7	6	7	7	7	5	4	7	7	6	7	7	7	3	2
7	6	7	7	7	6	7	7	5	4	7	7	6	5	7	7	7	5	7	7	7	6	7	7	5	5	7	7	7	6	7	7	5	5	7	7	6	5	7	7	7	5	7	7	7	6	7	7	7	6
		7	7	6	7	7	7	7	6	7	7	6	7	7	7	7	6	7	7	7	6	7	7	7	6	7	7	7	6	7	7	7	6	7	7	7	7	7	7	7	7	7	7	7	7	7	7	7	6
7	7	7	7	7	6	7	7	6	5	7	7	6	6	7	7	7	5	7	7	7	6	7	7	6	4	7	7	7	6	7	7	6	4	7	7	6	6	7	7	6	5	7	7	7	6	7	7	7	6
7	7	1	7	7	7	7	7	7	1	7	7	7	7	1	7	7	7	7	7	7	7	7	7	7	7	7	7	7	7	7	7	7	7	7	7	7	7	7	7	7	7	7	7	7	7	7	7	7	7
7	6	7	7	7	6	7	7	7	2	7	7	7	1	7	7	7	7	7	7	7	6	7	7	7	6	7	7	7	7	7	7	7	7	7	7	7	5	7	7	7	5	7	7	7	7	7	7	7	7
7	7	2	5	7	7	2	6	7	7	5	5	7	7	5	5	7	7	3	6	7	7	3	6	7	6	5	5	7	7	6	6	7	6	5	5	7	6	3	3	7	7	6	5	7	7	5	5	7	5
7	5	7	6	7	4	7	7	6	3	7	7	7	5	5	3	7	5	5	5	7	5	5	5	7	5	7	5	7	6	5	5	5	5	5	5	7	6	7	4	7	4	7	4	7	5	5	4	7	4
7	6	5	7	7	7	7	7	7	6	7	7	7	7	7	7	7	7	6	7	7	7	7	7	7	7	7	7	6	7	7	7	7	7	6	7	7	7	7	6	7	7	7	7	7	6	6	7	7	7
7	7	7	7	4	7	7	7	5	7	7	7	6	7	7	7	6	7	7	7	6	7	7	7	6	7	7	7	6	7	7	7			7	7	6	7	7	7	6	7	7	7	6	7	7	7	6	7
7	5	7	7	6	2	1	7	6	4	7	7	5	2	1	7	5	6	7	7	7	6	7	7	6	4	7	7	7	5	7	7	5	2	7	7	4	2	7	7	5	4	7	7	6	4	7	7	4	2
6	6	6	7	7	6	6	6	7	4	3	5	7	7	5	6	7	7	6	6	7	6	7	7	7	5	6	7	7	6	7	7	7	6	6	7	7	5	6	7	7	6	7	7	7	7	7	7	7	4
7	7	7	7	7	1	7	7	7	3	7	7	7	5	7	7	7	7	7	7	7	7	7	7	7	4	7	7	7	6	7	7	7	5	7	7	7	5	7	7	7	6	7	7	7	6	7	7	7	1
7	7	7	2	7	7	7	5	7	5	5	7	7	5	3	2	7	7	7	5	7	6	5	5	7	4	7	5	7	6	7	5	7	4	7	4	7	5	5	7	7	4	7	7	7	6	7	7	7	5
6	1	3	3	7	6	7	7	4	1		6	7	5	6	4	6	4	7	6	6	2	3	2	6	5	5	6	3	5	5	6	5	1	6	3	6	4	6	6	7	5	7	7	2	3	5	6	7	2
4	5	2	4	7	5	7	5	6	2	7	7	4	4	5	6	5	6	6	7	4	6	2	7	5	4	7	6	5	5	7	6	6	4	2	7	7	4	5	7	6	4	7	7	7	5	7	5	7	2
5	5	2	3	6	4	6	5	6	3	6	6	4	4	5	6	5	6	6	7	4	6	2	7	4	3	6	6	5	4	6	6	5	3	2	7	6	4	4	7	6	4	6	6	7	6	5	7	7	2
6	6	1	6	7	5	5	3	5	4	1	1	5	4	5	1	7	5	1	2	7	6	1	3	3	3	1	1	7	7	7	7	5	4	1	7	7	6	4	1	7	5	1	1	7	6	1	6	5	5
7	6	3	7	7	6	7	7	7	2	7	7	7	6	7	7	7	7	1	1	7	6	7	7	7	5	7	7	7	7	7	7	7	6	7	7	7	5	7	7	7	4	7	7	7	7	7	7	7	1
7	7	6	7	7	7	7	7	7	1	1	7	7	7	5	7	7	7	6	7	7	7	5	7	7	1	6	7	7	7	5	7	7	7	7	7	7	7	7	7	7	7	7	7	7	7	7	7	6	7
7	7	5	5	7	7	5	6		6	6	6	7	7	5	6	7	7	7	5	7	7	7	7	6	7	6	6	7	7	6	6	7	6	7	7	7	6	7	7	7	6	7	7	7	7	7	7
7	7	7	7	7	7	7	7	1	1	3	7	6	1	7	7	7	7	7	7	7	7	7	7	1	1	3	7	7	7	7	7	6	6	7	7	6	7	7	7	6	7	7	7	7	7	7	7	5	5
7	6	7	7	7	6	7	7	7	6	7	7	6	5	7	7	7	6	7	7	7	6	7	7	5	4	7	7	7	6	7	7	6	6	7	7	7	5	7	7	5	5	7	7	7	6	7	7	7	6
7	7	7	7	7	7	7	7	7	7	7	7	7	7	7	7	7	7	7	7	7	7	7	7	7	7	7	7	7	7	7	7	7	7	7	7	7	7	7	7	7	7	7	7	7	7	7	7	7	7
7	7	6	7	7	5	6	7	7	5	7	7	7	5	7	7	7	7	7	7	7	7	7	7	7	6	7	7	7	7	7	7	7	4	7	6	7	4	7	6	7	5	7	6	7	6	7	7	6	6
7	5	7	6	5	4	5	7	4	4	4	6	4	4	4	6	6	6	7	6	7	6	5	6	6	5	5	7	7	6	5	6	6	6	5	6	7	5	5	6	7	6	5	6	7	6	3	6	4	5
7	6	7	7	5	7	6	7	2	1	6	7	6	3	6	7	7	6	6	7	7	6	6	7	5	4	7	7	6	7	7	7	6	5	7	7	7	5	7	7	7	4	7	7	7	6	7	7	5	3
7	7	5	3	6	5	4	5	7	5	4	3	7	6	5	3	7	7	4	4	6	6	5	4	7	6	4	3	6	6	4	4	7	7	6	4	7	6	5	4	6	6	4	4	7	6	3	3	7	5
7	6	7	7	6	6	6	6	5	5	5	6	6	7	6	7	7	7	7	6	7	7	7	6	7	7	7	7	7	7	7	7	4	4	5	6	6	6	7	6	7	6	7	7	6	6	7	7	7	7
7	6	5	7	7	7	7	7	2	5	3	7	5	5	6	7	7	6	6	7	7	7	6	7	5	4	6	6	7	7	6	7	6	4	5	6	5	4	6	5	6	5	7	6	7	6	7	7	5	5
7	6	7	6	7	7	6	7	6	5	7	6	7	5	7	6	7	6	7	6	7	6	7	6	7	6	6	5	7	7	6	7	6	6	6	7	7	6	6	7	7	6	7	7	7	6	7	7	7	5
7	6	5	2	7	6	4	6	3	5	4	2	5	6	5	2	7	7	4	3	6	6	5	4	7	6	2	3	7	7	4	4	7	7	7	5	7	6	5	4	7	7	4	5	7	6	3	3	7	5
7	7	7	7	7	6	7	7	6	5	6	7	6	6	7	7	7	6	7	7	7	6	7	7	7	7	6	7	7	7	7	7	7	7	6	7	6	6	7	7	6	5	7	7	7	6	7	7	7	6
7	6	6	7	7	5	7	7	5	2	7	7	6	4	7	7	7	6	7	7	7	6	7	7	3	5	7	7	7	6	7	7	6	3	7	7	7	4	7	7	7	5	7	7	7	6	7	7	7	4
7	7	7	6	7	7	6	7	7	7	6	7	6	7	7	6	7	7	6	6	7	7	6	7	7	7	6	7	7	7	7	6	7	6	7	6	7	7	6	6	7	6	7	6	7	7	6	7	7	6
7	7	7	7	7	7	7	7	7	3	7	7	7	6	7	3	7	6	6	7	7	7	6	7	6	4	6	7	7	7	7	7	5	5	6	7	6	6	6	7	7	6	6	7	7	7	7	7	6	6
7	6	5	3	6	6	5	3	6	6	5	3	6	6	5	3	7	6	5	5	7	6	6	6	7	6	5	6	7	6	5	6	6	6	5	6	6	6	5	6	6	6	5	5	6	6	5	6	6	5
7	5	7	3	7	7	7	7	1	1	1	1	6	6	5	5	7	7	6	7	7	5	5	7	5	3	4	7	7	6	5	7	5	4	4	7	7	7	6	7	5	6	5	7	7	7	7	7	6	4
7	7	7	7	6	5	7	7	5	5	6	7	6	5	7	7	7	7	6	7	7	7	7	7	6	6	7	7	7	7	7	7	6	5	7	7	6	6	7	7	6	5	7	7	7	6	7	7	7	6
7	7	6	7	7	6	6	6	4	5	7	6	5	6	7	6	7	7	5	7	7	7	6	7	7	6	7	6	7	7	6	6	7	5	7	5	7	6	7	7	6	5	6	7	7	7	5	4	6	5
7	7	1	1	7	6	1	1					7	7	1	1	5	6	1	1	7	7	1	1	7	5	1	1	7	7	3	1	5	5	1	3	7	7	1	1	7	6	1	1	7	7	1	1	7	7
7	6	7	7	7	7	7	7	7	7	7	7	7	6	7	7	7	7	7	7	7	7	7	7	3	4	7	7	7	7	7	7	4	3	7	7	7	7	7	7	3	4	7	7	7	7	7	7	6	6
7	7	7	7	7	7	7	7	7	3	7	1	7	7	6	6	7	7	6	6	7	7	6	6	7	7	7	4	7	7	6	7	7	7	7	5	7	6	7	7	7	6	7	6	7	7	1	7	7	7
7	6	7	5	4	6	7	5	4	6	7	5	7	7	5	5	4	7	5	5	7	5	5	5	4	7	5	7	7	5	7	7	4	5	7	7	7	5	7	7	4	5	7	5	7	7	5	5	5	5
7	7	7	7	7	7	7	7	7	3	7	1	7	7	6	6	7	7	6	6	7	7	6	6			7	4	7	7	6	7	7	7	7	5	7	6	7	7	7	6	7	6	7	7	1	7	7	7
7	5	6	7	7	7	7	7	4	1	3	4	7	7	7	7	7	7	6	6	7	5	5	5	6	6	5	3	6	6	7	5	5	5	5	5	6	6	6	7	7	5	5	5	7	7	7	7	3	5
7	7	7	7	7	7	7	7					7					7	7	7	7	7	7	7	7	7					7	7	7	7	3	7	5	7	4	6	6	7	5	6	6	7	7	7	7	1
7	5	5	7	7	5	6	7	2	2	3	7	5	3	5	7	6	3	1	1	7	7	5	7	2	1	3	7	7	7	4	7	5	4	4	7	5	4	4	7	4	1	2	7	5	3	1	7	3	1
6	6	7	7	7	7	7	7	1	1	7	7	6	7	7	7	1	5	7	7	7	7	7	7				7	7	7	7	7	2	4	7	7	7	5	7				7	7			7	7	1	1
7	7	4	5	7	7	4	5	7	5	6	6	7	6	6	5	7	7	6	4	7	7	4	4	7	6	5	5	7	7	4	4	5	5	6	5	5	6	6	5	6	6	5	4	7	5	5	4	5	2
5	6			6	5	6	7	5	6	5	5	6	6	6	4	5	4	4	5	7	5	5	7	6	5	6	6	5	7	5	7	6	5	4	6	5	6	5	5	5	5	7	6	7	4	6	5	7	6
7	6	7	7	6	5	7	7	7	5	7	7	6	5	7	7	7	4	7	7	7	6	7	7	6	6	7	7	7	7	7	7	6	5	7	7	7	6	7	7	6	5	7	7	7	5	7	7	5	5
7	7	7	7	7	7	7	7	6	5	7	7	6	6	7	7	7	5	7	7	7	7	7	7	6	6	7	7	7	7	7	7	7	5	7	7	7	6	7	7	6	6	7	7	7	6	7	7	7	6
7	6	7	7	7	6	7	7	4	3	5	5	5	4	7	6	6	5	7	7	7	6	6	7	6	4	7	6	6	6	7	7	6	7	7	6	7	6	5	5	7	7	6	6	7	6	7	7	5	4
7	7	6	6	7	7	7	6	6	6	6	6	7	7	7	6	7	7	7	6	7	7	7	6	7	6	6	6	7	7	7	7	7	6	7	7	7	6	6	6	7	6	6	6	7	7			6	6
7	7	7	7	5	4	5	4	2	2	2	2	6	6	6	6	6	6	6	6	7	7	7	7	5	5	4	4	7	7	7	7	6	6	6	6	5	5	4	4	3	4	4	4	7	7	6	6	3	3
7	7	6	6	7	6	6	6		3	5	5	6	6	7	6	7	7	7	6	7	7	7	6	6	4	6	6	7	7	7	6	6	6	7	7	7	5	6	5	5	4	6	6	7	6	6	6	6	4
7	7	5	7	7	6	7	4	5	4	7	6	7	7	7	7	7	7	7	7	7	7	7	5	7	7	4	5	7	7	6	6	7	7	6	6	7	6	7	7	7	7	7	7	7	6	7	6	5	5
6	6	7	7	7	6	7	7	5	4	7	7	6	6	7	7	7	7	7	7	7	7	7	7	6	5	7	7	7	7	7	7	6	7	7	7	7	6	7	7	6	5	7	7	7	7	7	7	6	4
6	5	5	5	5	6	3	4	4	6	4	6	4	5	3	6	5	5	3	6	6	6	3	5	5	6	5	4	4	6	4	4	5	5	4	7	5	7	5	6	5	6	5	5	6	6	5	6	5	5
7	7	7	7	7	7	7	7	5	1	7	7	6	6	7	7	6	7	7	7	7	7	7	7			7	7	7	7	7	7	5	4	7	7	4	7	7	7	6	5	7	7	7	7	7	7	1	2
7	6	1	7	7	7	1	7	5	2	1	7	7	7	7	7	6	6	7	7	7	6	6	7	5	4	4	7	7	7	7	7	5	5	6	7	6	6	5	7	6	6	5	7	7	7	7	7	4	5
3	6	2	6	7	6	5	6	7	6	4	4	6	6	5	4	7	6	5	3	2	5	2	3	4	5	3	7	1	4	3	5	7	7	7	7	1	1	1	1	7	7	3	7	1	1	2	2	2	1
7	6	7	7	7	6	7	7	7	2	7	7	7	5	7	7	7	6	7	7	7	6	7	7	7	6	7	7	7	6	7	7	7	6	7	7	7	5	7	7	7	6	7	7	7	5	7	7	5	5
7	7	2	2	7	6	7	3	7	4	6	5	7	7	2	2	7	7	4	2	7	6	2	4	7	6	4	2	7	6	7	2	7	6	7	2	7	5	7	2	7	6	5	4	7	6	5	3	7	4
7	6	3	4	6	5	6	7	7	6	7	7	7	6	7	6	7	5	6	6	6	6	5	5	6	5	6	7	7	6	7	7	6	6	7	7	7	5	6	6	6	4	5	5	6	5	6	6	6	3
7	7	7	7	7	6	7	7	7	6	7	7	7	6	7	7	7	7	7	7	7	7	7	7	7	6	7	7	7	7	7	7	7	6	7	7	7	6	7	7	7	7	7	7	7	7	7	7	7	5
2	6	2	1	7	6	2	1	5	4	3	3	7	7	1	1	7	7	1	1	2	6	1	1	5	6	3	2	1	6	1	1	6	6	1	3	1	1	1	1	7	6	1	1	2	6	2	2	6	4
7	7	7	7	7	6	7	7	4	1	4	5	7	5	5	5	7	7	7	7	7	7	7	7	7	5	7	7	7	6	7	7	7	5	7	7	7	5	7	7	7	6	7	7	7	6	7	7	7	4
7	6	7	7	7	6	7	7	7	1	7	7	7	5	7	7	7	7	7	7	7	6	7	7	7	6	7	7	7	6	7	7	7	6	7	7	7	6	7	7	7	5	7	7	7	5	7	7	7	4
7	6	7	7	7	5	7	5	7	1	7	6	7	6	7	5	6	6	5	5	7	6	6	6	6	1	7	7	7	6	7	7	6	4	6	6	7	4	7	7	6	5	6	7	7	6	7	7	6	1
7	6	7	7	7	7	7	7	6	5	7	7	6	5	7	7	7	5	7	6	2	7	7	7	5	6	6	6	7	7	6	7	6	5	7	6	7	6	7	6	7	6	7	6	7	7	7	7	7	6
7	7	6	7	6	4	7	5	6	3	7	5	5	6	5	5	5	5	5	5	5	6	5	5	5	5	7	5	6	7	7	5	5	6	6	5	5	3	7	5	5	3	7	5	5	4	7	5	3	4
7	7	7	6	7	6	5	5	7	2	6	6	7	7	7	7	7	6	7	6	7	6	6	7	5	6	6	7	7	6	6	7	7	6	7	7	7	7	7	7	7	6	6	7	7	7	7	7	7	7
7	7	7	6	7	6	5	4	7	1	6	6	7	3	7	7	7	6	7	6	7	6	6	7	7	6	6	7	7	6	6	7	7	5	6	7	7	7	7	7	7	6	6	7	7	7	7	7	7	2
7	5	7	7	7	7	7	7	7	1	7		7	4	7	7	7	4	7	7	7	4	7	7	7	5	7	7	7	5	7	7	7	4	7	7	7	4	7	7	7	4	7	7	7	5	7	7	7	3
7	7	7	7	7	7	7	7	7	6	7	7	7	7	7		7	7	7	7	7	7	7	7	7	4	7	7	7	7	7	7	7	7	7	7	7	7	7	7	7	7	7	7	7	7	7	7	7	7
7	6	5	5	7	5	7	7	7	1	7	7	7	5	7	7	7	6	7	7	7	6	7	7	7	6	7	7	7	6	7	7	7	4	7	7	7	5	7	7	7	6	7	7	7	5	7	7	7	4
7	7	7	7	7	5	7	7	7	1	7	7	7	6	7	7	7	6	7	7	7	6	7	7	7	6	7	7	7	6	5	5	7	5	7	7	7	5	7	7	7	5	7	7	7	6	7	7	7	4
6	4	5	6	7	7	7	7	2	2	5	6	7	7	7	7	5	5	5	5	5	5	5	5	4	2	6	6	5	3	4	5	5	5	7	7	3	2	7	7	6	6	6	6	2	2	5	6	7	7
7	7	7	7	7	6	7	7	5	1	5	6	7	6	6	7	7	7	7	7	7	7	7	7	7	6	7	7	7	7	7	7	7	6	7	7	7	5	7	7	7	5	7	7	7	7	7	7	7	4
7	6	6	6	7	6	7	6	7	5	6	6	7	6	7	6	7	6	6	6	7	5	6	7	7	6	5	6	6	6	6	6	4	6	7	7	7	5	7	6	7	6	6	7	6	6	7	7	7	7
7	7	6	7	7	7	6	7	1	1	6	6	6	6	5	7	6	5	4	7	7	7	5	7	5	4	4	7	7	6	5	7	5	3	6	7	5	6	6	7	5	4	6	7	6	5	4	7	5	5
7	7	7	7	7	6	6	7	7	3	3	4	5	6	6	6	7	7	7	1	7	7	2	2	6	5	5	3	7	7	1	1	4	5	6	6	7	6	6	6	7	6	5	5	7	6	5	5	7	3
4	6	7	6	4	6	6	6	6	6	6	6	6	6	6	6	6	6	6	6	6	6	6	6	7	7	6	6	7	6	7	6	6	6	6	6	5	5	5	5	5	6	5	5	6	6	6	6	4	4
7	7	1	3	7	6	2	7	7	1	7	7	7	5	3	3	7	6	2	4	7	6	3	3	7	1	7	6	7	7	7	2	7	2	6	7	7	1	6	3	3	1	7		7	6	6	3	5	1
7	4	5	5	7	1	1	1	7	1	7	7	7	5	7	7	7	5	7		7	6	7	6	7	7	6	6	7	5	7	5	7	5	7	6	7	3	6	6	7	4	7	7	7	6	6	7	5	4
7	6	7	7			7	7	7	3	7	7	7		7	7	7	7	7	7	7	7	7	7	7	6	7	7			7	7	5	6	7	7	7	6	7	7	7	7	7	7			7	7	6	7
6	7	6	6	7	7	6	6	4	4	6	6	6	6	6	6	6	6	7	7	6	6	7	7	6	6	7	7	7	6	7	7	7	6	7	7	7	5	6	6	7	6	6	6	7	6	7	7	6	5
7	6	7	7	7	6	7	7	7	5	7	7	7	6	7	7	7	6	7	7	7	6	7	7	6	6	7	7	7	6	7	7	7	6	7	7	7	7	7	7	6	6	7	7	7	6	7	7	7	6
7	6	7	7	5	2	6	7	3	3	6	7	7	5	7	7	6	6	7	7	7	7	7	7	6	4	7	7	7	7	7	7	6	5	7	7	7	5	7	7	7	3	7	7	7	6	7	7	6	2
7	6	7	6	7	5	6	6	7	5	7	6	7	6	7	7	7	7	7	6	7	7	7	7	7	6	7	6	7	6	7	7	6	6	7	7	6	6	7	6	6	6	7	6	7	7	7	7	6	6
7	7	7	7	7	1	7	7	7	1	7	7	7	7	7	7	7	7	1	5	7	7	7	1	7	1	7	6	7	7	7	7	7	6	7	4	7	4	7	1	7	1	7	1	7	7	7	1	7	1
7	7	3	2	7	6	3	3		4	4	4	7	7	5	5	6	6	3	3	7	7	3	3	6	5	3	3	7	6	4	4	6	5	3	3	6	6	3	3	5	5	5	3	7	7	4	3	7	6
7	6	7	7	7	6	7	7	4	4	7	7	7	7	7	7	7	7	7	7	7	7	7	7	6	6	6	7	7	7	7	7	7	7	7	7					2	2	5	6					5	2
1	1	7	1	7	7	1	7	7	1	7	1	7	7	1	1	7	1	7	7	7	7	1	1	7	7	7	1	7	1	1	1	7	7	7	7	7	1	1	1	7	1	7	7	1	1	7	7	1	1
2	5	7	7	7	6	7	7	7	6	7	7	7	6	7	7	7	6	7	7	3	4	7	7	1	1	7	7	1	1	7	7	7	6	7	7	1	1	7	7	7	5	7	7	4	2	7	7	2	2
7	7	1	1	7	6	3	3	6	5	3	3	7	6	3	3	7	7	1	1	7	7	1	1	7	6	4	4	7	7	3	1	6	7	3	4	6	6	3	4	5	7	3	4	7	7	2	5	5	5
7	5	7	2	7	1	7	7	7	1	7	7	7	7	7	7	7	6	7	7	7	6	7	7	7	7	7	7	7	6	7	7	7	7	7	7	7	2	7	1	7	6	7	1	7	6	7	1	7	7
7	7	7	7	7	7	7	7	7	1	7	7	7	7	7	7	6	7	7	7	7	7	7	7	7	5	7	7	7	7	7	7	6	4	7	7	6	5	7	7	6	4	7	7	7	6	7	7	5	3
7	7	7	7	7	7	7	7	7	5	7	7	6	6		7	7	7	7	7	7	6	7	7	6	5	7	7	7	5	7	7	7	6	7	7	7	2	7	7	7	7	7	7	7	6	7	7	6	1
7	7	7	7	7	5	7	7	7	1	7	7	7	7	7	7	7	7	7	7	7	7	7	7	7	5	7	7	7	7	7	7	7	5	7	7	7	4	7	7	7	5	7	7	7	7	7	7
7	7	7	7	7	6	7	7	7	7	7	7	7	6	7	7	7	7	7	7	7	7	7	7	7	7	6	7	7	7	7	7	7	6	7	7	7	5	7	7	7	4	7	7	7	7	7	7	7	6
7	7	6	7	7	7		5	7	7			7	7	7	7	5	5	5	5	7	7	6	7					7	7	6	7	7	7	7	7	7	7	6	7	7	7	6	7	7	7	6	7	7	7
7	6	5	7	7	1	6	6	6	5	6	3	5	4	6	5	7	5	6	5	7	6	4	3	5	4	5	4	3	5	4	6	4	7	5	4	1	3	4	2	7	6	5	4	6	5	4	5	1	2
6.62745	6.22549	5.77228	5.93069	6.71287	5.78218	6	6.17647	5.70103	3.63	5.80612	5.86735	6.43137	5.74	5.94	5.9	6.58416	6.18627	5.90196	5.89109	6.63725	6.33333	5.7549	6	6.05102	5.13265	5.94949	6.01	6.55	6.29	6.15686	6.16667	6.14851	5.42574	6.15686	6.32353	6.30693	5.21782	6.06931	5.9	6.31683	5.32673	6.16667	6.08911	6.54545	5.9798	6	6.16	5.85	4.44
[truncated: 70 more columns]

## Sheet: Average ABCD
6.62745	6.22549	5.77228	5.93069
6.71287	5.78218	6	6.17647
5.70103	3.63	5.80612	5.86735
6.43137	5.74	5.94	5.9
6.58416	6.18627	5.90196	5.89109
6.63725	6.33333	5.7549	6
6.05102	5.13265	5.94949	6.01
6.55	6.29	6.15686	6.16667
6.14851	5.42574	6.15686	6.32353
6.30693	5.21782	6.06931	5.9
6.31683	5.32673	6.16667	6.08911
6.54545	5.9798	6	6.16
5.85	4.44	5.74747	5.84
6.4	5.53	6.16832	6.23762
6.14286	5.41837	5.83	6.0303
6.66667	5.97059	5.92157	5.9901
6.13131	4.82828	6.20792	6.06931
6.23762	5.18812	6.0297	5.9802
6.18812	5.9505	6	5.9901
6.23762	5.58416	5.83168	6.0495
5.13265	3.45918	5.51515	6.0102
6.21782	5.70297	5.9902	6.05882
5.37374	3.91837	6.0102	5.93939
5.88542	5.38542	6.05051	6.24242
6.33333	5.61765	5.9902	6.12745
6.54	5.61	6.19192	6.32
6.26263	5.70707	5.9697	6.05051
5.80851	4.40426	5.94737	5.84043
6.33663	5.16832	6.13725	6.04902
6.32	5.11	6.18	6.13

## Sheet: Average needs sun category
			Statistics
		Research/ Audit	Clinical Tasks	Communication and Teamwork	Administration	Management/Supervisory Skills	CPE
Mean		6.38	4.08	3.69	2.91	4.11	6.43

## Sheet: Sheet2
A	B	C	D
6.62	6.13	5.61	5.88
6.76	5.8	6.02	6.25
5.62	3.56	5.66	5.88
6.32	5.64	5.84	5.91
6.57	6.18	5.78	5.88
6.6	6.24	5.63	6.01
6.06	5.07	5.89	6
6.53	6.1	6.08	6.12
6	5.3	5.94	6.32
6.25	5.11	5.84	5.95
6.27	5.23	6	6.02
6.5	5.86	5.87	6.12
5.81	4.35	5.64	5.81
6.3	5.35	5.97	6.11
6.21	5.5	5.78	6.01
6.65	5.94	5.72	5.9
6.13	4.86	6.01	6.06
6.28	5.23	6.01	5.96
6.26	5.99	5.91	5.92
6.28	5.65	5.79	6.04
5.09	3.39	5.39	5.98
6.25	5.63	5.91	6.04
5.5	4.01	5.89	5.85
5.73	5.18	5.88	6.19
6.25	5.6	5.81	6.12
6.36	5.42	6.01	6.22
6.21	5.76	5.9	5.98
5.7	4.4	5.79	5.73
6.24	5.25	5.99	5.94
6.29	5.11	6.05	6.06
